# Supplementary material for: 2-Benzyl-6-chloro-1-(4-methyl­phen­yl)-1H-indole-3-carbonitrile
Source: Acta Crystallogr Sect E Struct Rep Online. 2011 Nov 23;67(Pt 12):o3388. doi: 10.1107/S1600536811048422 (PMC3239029; doi:10.1107/S1600536811048422)
Supplement: Supplementary file 1 [file e-67-o3388-sup1.cif]

##############################################################################
#                                                                            #
# This CIF contains the data in a paper accepted for publication in          #
# Acta Crystallographica Section E. It conforms to the requirements of       #
# Notes for Authors for Acta Crystallographica Section E, and has been       #
# peer reviewed under the auspices of the IUCr Commission on Journals.       #
#                                                                            #
# Full details of the Crystallographic Information File format               #
# are given in the paper "The Crystallographic Information File (CIF):       #
# a New Standard Archive File for Crystallography" by S. R. Hall, F. H.      #
# Allen and I. D. Brown [Acta Cryst. (1991), A47, 655-685].                  #
#                                                                            #
# The current version of the core CIF dictionary is obtainable from          #
# ftp://ftp.iucr.org/pub/cif_core.dic.                                       #
#                                                                            #
# Software is freely available for graphical display of the structure(s)     #
# in this CIF. For information consult the CIF software page                 #
# http://www.iucr.org/resources/cif/software.                                #
#                                                                            #
# This file may be used for bona fide research purposes within the           #
# scientific community so long as proper attribution is given to the journal # 
# article from which it was obtained.                                        #
#                                                                            #
##############################################################################
data_global
_journal_date_recd_electronic     2011-10-21
_journal_date_accepted     2011-11-15
_journal_name_full     'Acta Crystallographica, Section E'
_journal_year     2011
_journal_volume     67
_journal_issue     12
_journal_page_first     o3388
_journal_page_last     o3388
_journal_paper_category     QO
_journal_coeditor_code     ZL2420
_publ_contact_author_name     'Xiuxiang Qi'
_publ_contact_author_address
;
School of Pharmaceutical Science and Technology,
Tianjin University, Tianjin 300072
People's Republic of China
;
_publ_contact_author_email     'qxx@zzu.edu.cn'
_publ_contact_author_fax       9E307(2)
_publ_contact_author_phone       9E307(2)
_publ_section_title
;
2-Benzyl-6-chloro-1-(4-methylphenyl)-1<i>H</i>-indole-3-carbonitrile
;
loop_
    _publ_author_name
    _publ_author_address
    'Yan, Qiao'
;
School of Pharmaceutical Science and Technology,
Tianjin University, Tianjin 300072
People's Republic of China
;
    'Qi, Xiuxiang'
;
School of Pharmaceutical Science and Technology,
Tianjin University, Tianjin 300072
People's Republic of China
;
data_I
_chemical_name_systematic
;
2-Benzyl-6-chloro-1-(4-methylphenyl)-1<i>H</i>-indole-3-carbonitrile
;
_chemical_name_common     ?
_chemical_formula_moiety     'C23 H17 Cl N2'
_chemical_formula_sum     'C23 H17 Cl N2'
_chemical_formula_iupac     'C23 H17 Cl N2'
_chemical_formula_weight     356.84
_chemical_melting_point     ?
_symmetry_cell_setting     monoclinic
_symmetry_space_group_name_H-M     'P 21/c'
_symmetry_space_group_name_Hall     '-P 2ybc'
loop_
    _symmetry_equiv_pos_as_xyz
    'x, y, z'
    '-x, -y, -z'
    '-x, y+1/2, -z+1/2'
    'x, -y-1/2, z-1/2'
_cell_length_a     10.0003(10)
_cell_length_b     9.8565(8)
_cell_length_c     18.539(2)
_cell_angle_alpha     90.00
_cell_angle_beta     93.926(9)
_cell_angle_gamma     90.00
_cell_volume     1823.1(3)
_cell_formula_units_Z     4
_cell_measurement_reflns_used     6077
_cell_measurement_theta_min     2.0
_cell_measurement_theta_max     28.0
_cell_measurement_temperature     113(2)
_exptl_crystal_description     Prism
_exptl_crystal_colour     Colorless
_exptl_crystal_size_max     0.20
_exptl_crystal_size_mid     0.16
_exptl_crystal_size_min     0.10
_exptl_crystal_density_diffrn     1.300
_exptl_crystal_density_meas     ?
_exptl_crystal_density_method     'not measured'
_exptl_crystal_F_000     744
_exptl_absorpt_coefficient_mu     0.218
_exptl_absorpt_correction_type     multi-scan
_exptl_absorpt_process_details
                                 '(<i>CrystalClear-SM Expert</i>; Rigaku, 2009)'
_exptl_absorpt_correction_T_min     0.9577
_exptl_absorpt_correction_T_max     0.9786
_exptl_special_details     ?
_diffrn_ambient_temperature     113(2)
_diffrn_radiation_type     MoK\a
_diffrn_radiation_wavelength     0.71073
_diffrn_radiation_source     'rotating anode'
_diffrn_radiation_monochromator     multilayer
_diffrn_measurement_device_type     'Rigaku Saturn724 CCD'
_diffrn_measurement_method     '\w and \f scans'
_diffrn_detector_area_resol_mean     14.22
_diffrn_reflns_number     18792
_diffrn_reflns_av_R_equivalents     0.0793
_diffrn_reflns_av_sigmaI/netI     0.1121
_diffrn_reflns_theta_min     2.04
_diffrn_reflns_theta_max     27.97
_diffrn_reflns_theta_full     27.97
_diffrn_measured_fraction_theta_max     0.998
_diffrn_measured_fraction_theta_full     0.998
_diffrn_reflns_limit_h_min     -12
_diffrn_reflns_limit_h_max     13
_diffrn_reflns_limit_k_min     -12
_diffrn_reflns_limit_k_max     12
_diffrn_reflns_limit_l_min     -24
_diffrn_reflns_limit_l_max     24
_diffrn_standards_number     0
_diffrn_standards_interval_count     0
_diffrn_standards_interval_time     0
_diffrn_standards_decay_%     0
_refine_special_details
;
Refinement of <i>F</i>^2^ against ALL reflections. The weighted <i>R</i>-factor
<i>wR</i> and goodness of fit <i>S</i> are based on <i>F</i>^2^, conventional
<i>R</i>-factors <i>R</i> are based on <i>F</i>, with <i>F</i> set to zero for
negative <i>F</i>^2^. The threshold expression of <i>F</i>^2^ >
\s(<i>F</i>^2^) is used only for calculating <i>R</i>-factors(gt) <i>etc</i>.
and is not relevant to the choice of reflections for refinement.
<i>R</i>-factors based on <i>F</i>^2^ are statistically about twice as large
as those based on <i>F</i>, and <i>R</i>- factors based on ALL data will be
even larger.
;
_reflns_number_total     4382
_reflns_number_gt     1947
_reflns_threshold_expression     I>2sigma(I)
_refine_ls_structure_factor_coef     Fsqd
_refine_ls_matrix_type     full
_refine_ls_R_factor_all     0.0841
_refine_ls_R_factor_gt     0.0412
_refine_ls_wR_factor_gt     0.0810
_refine_ls_wR_factor_ref     0.1025
_refine_ls_goodness_of_fit_ref     0.846
_refine_ls_restrained_S_all     0.846
_refine_ls_number_reflns     4382
_refine_ls_number_parameters     237
_refine_ls_number_restraints     0
_refine_ls_hydrogen_treatment     constr
_refine_ls_weighting_scheme     calc
_refine_ls_weighting_details
         'calc w=1/[\s^2^(Fo^2^)+(0.0361P)^2^+0.0000P] where P=(Fo^2^+2Fc^2^)/3'
_atom_sites_solution_hydrogens     geom
_atom_sites_solution_primary     direct
_atom_sites_solution_secondary     difmap
_refine_ls_shift/su_max     0.000
_refine_ls_shift/su_mean     0.000
_refine_diff_density_max     0.346
_refine_diff_density_min     -0.296
_refine_ls_extinction_method     'SHELXL97 (Sheldrick, 2008)'
_refine_ls_extinction_coef     0.0033(5)
_refine_ls_extinction_expression
                                  'Fc^*^=kFc[1+0.001xFc^2^\l^3^/sin(2\q)]^-1/4^'
loop_
    _atom_type_symbol
    _atom_type_description
    _atom_type_scat_dispersion_real
    _atom_type_scat_dispersion_imag
    _atom_type_scat_source
    'C' 'C' 0.0033 0.0016
                         'International Tables Vol C Tables 4.2.6.8 and 6.1.1.4'
    'H' 'H' 0.0000 0.0000
                         'International Tables Vol C Tables 4.2.6.8 and 6.1.1.4'
    'N' 'N' 0.0061 0.0033
                         'International Tables Vol C Tables 4.2.6.8 and 6.1.1.4'
    'Cl' 'Cl' 0.1484 0.1585
                         'International Tables Vol C Tables 4.2.6.8 and 6.1.1.4'
_computing_data_collection     '<i>CrystalClear-SM Expert</i> (Rigaku, 2009)'
_computing_cell_refinement     '<i>CrystalClear-SM Expert</i> (Rigaku, 2009)'
_computing_data_reduction     '<i>CrystalClear-SM Expert</i> (Rigaku, 2009)'
_computing_structure_solution     'SHELXS97 (Sheldrick, 2008)'
_computing_structure_refinement     'SHELXL97 (Sheldrick, 2008)'
_computing_molecular_graphics     'SHELXTL (Sheldrick, 2008)'
_computing_publication_material     'SHELXL97 (Sheldrick, 2008)'
loop_
    _atom_site_type_symbol
    _atom_site_label
    _atom_site_fract_x
    _atom_site_fract_y
    _atom_site_fract_z
    _atom_site_U_iso_or_equiv
    _atom_site_adp_type
    _atom_site_calc_flag
    _atom_site_refinement_flags
    _atom_site_occupancy
    _atom_site_symmetry_multiplicity
    _atom_site_disorder_assembly
    _atom_site_disorder_group
    Cl Cl1 -0.03716(5) 1.21324(5) 0.09402(3) 0.03050(16) Uani d . 1 1 . .
    N N1 0.12552(15) 0.71133(16) 0.10904(7) 0.0212(4) Uani d . 1 1 . .
    N N2 0.54914(18) 0.70088(18) 0.00901(9) 0.0377(5) Uani d . 1 1 . .
    C C1 0.13022(19) 0.84896(19) 0.09184(9) 0.0212(4) Uani d . 1 1 . .
    C C2 0.0363(2) 0.94986(19) 0.10034(9) 0.0231(5) Uani d . 1 1 . .
    H H2 -0.0485 0.9312 0.1184 0.028 Uiso calc R 1 1 . .
    C C3 0.0728(2) 1.0788(2) 0.08114(9) 0.0238(5) Uani d . 1 1 . .
    C C4 0.19515(19) 1.1085(2) 0.05278(9) 0.0260(5) Uani d . 1 1 . .
    H H4 0.2159 1.1992 0.0403 0.031 Uiso calc R 1 1 . .
    C C5 0.2855(2) 1.0062(2) 0.04304(10) 0.0251(5) Uani d . 1 1 . .
    H H5 0.3684 1.0253 0.0230 0.030 Uiso calc R 1 1 . .
    C C6 0.25444(19) 0.8741(2) 0.06279(9) 0.0216(4) Uani d . 1 1 . .
    C C7 0.32207(19) 0.7456(2) 0.06210(9) 0.0230(5) Uani d . 1 1 . .
    C C8 0.24230(19) 0.6490(2) 0.09126(9) 0.0236(5) Uani d . 1 1 . .
    C C9 0.27113(19) 0.50407(19) 0.10918(10) 0.0252(5) Uani d . 1 1 . .
    H H9A 0.3431 0.4712 0.0795 0.030 Uiso calc R 1 1 . .
    H H9B 0.1899 0.4493 0.0966 0.030 Uiso calc R 1 1 . .
    C C10 0.31403(19) 0.4831(2) 0.18884(10) 0.0235(5) Uani d . 1 1 . .
    C C11 0.4009(2) 0.5740(2) 0.22559(11) 0.0303(5) Uani d . 1 1 . .
    H H11 0.4327 0.6509 0.2010 0.036 Uiso calc R 1 1 . .
    C C12 0.4411(2) 0.5531(2) 0.29759(11) 0.0371(6) Uani d . 1 1 . .
    H H12 0.5007 0.6154 0.3221 0.044 Uiso calc R 1 1 . .
    C C13 0.3951(2) 0.4425(2) 0.33395(11) 0.0387(6) Uani d . 1 1 . .
    H H13 0.4223 0.4290 0.3835 0.046 Uiso calc R 1 1 . .
    C C14 0.3092(2) 0.3513(2) 0.29807(11) 0.0397(6) Uani d . 1 1 . .
    H H14 0.2778 0.2746 0.3229 0.048 Uiso calc R 1 1 . .
    C C15 0.2687(2) 0.3716(2) 0.22582(11) 0.0344(5) Uani d . 1 1 . .
    H H15 0.2095 0.3087 0.2015 0.041 Uiso calc R 1 1 . .
    C C16 0.4488(2) 0.7192(2) 0.03379(10) 0.0268(5) Uani d . 1 1 . .
    C C17 0.00947(19) 0.6386(2) 0.12952(9) 0.0220(4) Uani d . 1 1 . .
    C C18 -0.0077(2) 0.6062(2) 0.20068(10) 0.0328(5) Uani d . 1 1 . .
    H H18 0.0541 0.6378 0.2381 0.039 Uiso calc R 1 1 . .
    C C19 -0.1160(2) 0.5272(2) 0.21686(11) 0.0384(6) Uani d . 1 1 . .
    H H19 -0.1279 0.5051 0.2659 0.046 Uiso calc R 1 1 . .
    C C20 -0.2076(2) 0.4795(2) 0.16341(11) 0.0290(5) Uani d . 1 1 . .
    C C21 -0.1911(2) 0.5178(2) 0.09294(10) 0.0286(5) Uani d . 1 1 . .
    H H21 -0.2551 0.4898 0.0557 0.034 Uiso calc R 1 1 . .
    C C22 -0.0833(2) 0.59617(19) 0.07563(10) 0.0249(5) Uani d . 1 1 . .
    H H22 -0.0730 0.6208 0.0268 0.030 Uiso calc R 1 1 . .
    C C23 -0.3186(2) 0.3845(2) 0.18130(12) 0.0472(7) Uani d . 1 1 . .
    H H23A -0.3989 0.4038 0.1496 0.071 Uiso calc R 1 1 . .
    H H23B -0.3389 0.3974 0.2318 0.071 Uiso calc R 1 1 . .
    H H23C -0.2904 0.2906 0.1741 0.071 Uiso calc R 1 1 . .
loop_
    _atom_site_aniso_label
    _atom_site_aniso_U_11
    _atom_site_aniso_U_22
    _atom_site_aniso_U_33
    _atom_site_aniso_U_12
    _atom_site_aniso_U_13
    _atom_site_aniso_U_23
    Cl1 0.0339(3) 0.0245(3) 0.0329(3) 0.0083(3) 0.0016(2) 0.0004(2)
    N1 0.0207(9) 0.0196(9) 0.0233(8) 0.0016(8) 0.0017(7) -0.0009(7)
    N2 0.0329(11) 0.0306(11) 0.0507(12) 0.0012(10) 0.0121(9) -0.0055(9)
    C1 0.0258(11) 0.0186(10) 0.0186(9) -0.0005(10) -0.0025(8) -0.0004(8)
    C2 0.0237(11) 0.0250(11) 0.0201(10) 0.0017(9) -0.0013(8) -0.0017(9)
    C3 0.0273(12) 0.0218(11) 0.0218(10) 0.0062(10) -0.0027(8) -0.0017(8)
    C4 0.0303(12) 0.0212(11) 0.0259(10) 0.0000(10) -0.0011(9) 0.0008(9)
    C5 0.0251(12) 0.0255(12) 0.0248(10) -0.0005(10) 0.0014(8) -0.0002(9)
    C6 0.0227(11) 0.0211(11) 0.0205(10) 0.0016(9) -0.0016(8) -0.0009(8)
    C7 0.0214(11) 0.0232(12) 0.0245(10) 0.0023(9) 0.0014(8) -0.0032(8)
    C8 0.0266(12) 0.0221(11) 0.0217(9) 0.0052(10) -0.0012(8) -0.0053(9)
    C9 0.0249(12) 0.0218(11) 0.0287(11) 0.0001(10) 0.0004(9) -0.0045(9)
    C10 0.0198(11) 0.0211(11) 0.0297(11) 0.0053(9) 0.0020(8) -0.0014(9)
    C11 0.0317(13) 0.0227(12) 0.0360(12) 0.0037(10) -0.0008(10) 0.0023(9)
    C12 0.0389(14) 0.0317(13) 0.0387(13) 0.0050(11) -0.0107(10) -0.0059(11)
    C13 0.0474(15) 0.0377(14) 0.0303(12) 0.0129(12) -0.0036(11) 0.0014(10)
    C14 0.0456(15) 0.0351(14) 0.0387(13) 0.0022(13) 0.0044(11) 0.0105(11)
    C15 0.0350(13) 0.0285(13) 0.0394(12) -0.0016(11) 0.0005(10) 0.0007(10)
    C16 0.0317(13) 0.0177(11) 0.0310(11) 0.0018(10) 0.0011(9) -0.0025(9)
    C17 0.0230(11) 0.0197(11) 0.0234(10) 0.0043(9) 0.0023(8) 0.0028(8)
    C18 0.0313(13) 0.0446(14) 0.0222(11) 0.0006(11) -0.0016(9) -0.0002(10)
    C19 0.0360(14) 0.0543(16) 0.0259(11) 0.0043(13) 0.0097(10) 0.0115(11)
    C20 0.0264(12) 0.0227(12) 0.0387(12) 0.0083(10) 0.0092(10) 0.0043(10)
    C21 0.0289(12) 0.0266(12) 0.0300(11) 0.0008(10) 0.0004(9) -0.0045(9)
    C22 0.0304(12) 0.0239(11) 0.0207(10) 0.0009(10) 0.0032(8) 0.0006(9)
    C23 0.0372(15) 0.0389(15) 0.0681(17) 0.0018(13) 0.0230(12) 0.0092(13)
_geom_special_details
;
All e.s.d.'s (except the e.s.d. in the dihedral angle between two l.s. planes)
are estimated using the full covariance matrix. The cell e.s.d.'s are taken
into account individually in the estimation of e.s.d.'s in distances, angles
and torsion angles; correlations between e.s.d.'s in cell parameters are only
used when they are defined by crystal symmetry. An approximate (isotropic)
treatment of cell e.s.d.'s is used for estimating e.s.d.'s involving l.s.
planes.
;
loop_
    _geom_bond_atom_site_label_1
    _geom_bond_atom_site_label_2
    _geom_bond_site_symmetry_2
    _geom_bond_distance
    _geom_bond_publ_flag
    Cl1 C3 . 1.7487(19) ?
    N1 C8 . 1.379(2) ?
    N1 C1 . 1.395(2) ?
    N1 C17 . 1.437(2) ?
    N2 C16 . 1.146(2) ?
    C1 C2 . 1.385(2) ?
    C1 C6 . 1.409(2) ?
    C2 C3 . 1.375(2) ?
    C2 H2 . 0.9500 ?
    C3 C4 . 1.396(3) ?
    C4 C5 . 1.374(2) ?
    C4 H4 . 0.9500 ?
    C5 C6 . 1.393(3) ?
    C5 H5 . 0.9500 ?
    C6 C7 . 1.436(3) ?
    C7 C8 . 1.376(3) ?
    C7 C16 . 1.428(3) ?
    C8 C9 . 1.490(3) ?
    C9 C10 . 1.523(2) ?
    C9 H9A . 0.9900 ?
    C9 H9B . 0.9900 ?
    C10 C15 . 1.387(3) ?
    C10 C11 . 1.393(3) ?
    C11 C12 . 1.383(3) ?
    C11 H11 . 0.9500 ?
    C12 C13 . 1.377(3) ?
    C12 H12 . 0.9500 ?
    C13 C14 . 1.382(3) ?
    C13 H13 . 0.9500 ?
    C14 C15 . 1.387(3) ?
    C14 H14 . 0.9500 ?
    C15 H15 . 0.9500 ?
    C17 C18 . 1.379(2) ?
    C17 C22 . 1.381(2) ?
    C18 C19 . 1.384(3) ?
    C18 H18 . 0.9500 ?
    C19 C20 . 1.385(3) ?
    C19 H19 . 0.9500 ?
    C20 C21 . 1.381(3) ?
    C20 C23 . 1.506(3) ?
    C21 C22 . 1.382(3) ?
    C21 H21 . 0.9500 ?
    C22 H22 . 0.9500 ?
    C23 H23A . 0.9800 ?
    C23 H23B . 0.9800 ?
    C23 H23C . 0.9800 ?
loop_
    _geom_angle_atom_site_label_1
    _geom_angle_atom_site_label_2
    _geom_angle_atom_site_label_3
    _geom_angle_site_symmetry_1
    _geom_angle_site_symmetry_3
    _geom_angle
    _geom_angle_publ_flag
    C8 N1 C1 . . 109.63(16) ?
    C8 N1 C17 . . 123.60(16) ?
    C1 N1 C17 . . 125.86(16) ?
    C2 C1 N1 . . 129.70(18) ?
    C2 C1 C6 . . 122.68(18) ?
    N1 C1 C6 . . 107.61(17) ?
    C3 C2 C1 . . 116.10(18) ?
    C3 C2 H2 . . 121.9 ?
    C1 C2 H2 . . 121.9 ?
    C2 C3 C4 . . 123.12(19) ?
    C2 C3 Cl1 . . 118.98(16) ?
    C4 C3 Cl1 . . 117.89(15) ?
    C5 C4 C3 . . 119.79(19) ?
    C5 C4 H4 . . 120.1 ?
    C3 C4 H4 . . 120.1 ?
    C4 C5 C6 . . 119.39(19) ?
    C4 C5 H5 . . 120.3 ?
    C6 C5 H5 . . 120.3 ?
    C5 C6 C1 . . 118.87(18) ?
    C5 C6 C7 . . 135.07(18) ?
    C1 C6 C7 . . 106.05(17) ?
    C8 C7 C16 . . 124.79(18) ?
    C8 C7 C6 . . 108.70(16) ?
    C16 C7 C6 . . 126.47(18) ?
    C7 C8 N1 . . 107.99(17) ?
    C7 C8 C9 . . 129.96(18) ?
    N1 C8 C9 . . 121.84(18) ?
    C8 C9 C10 . . 112.56(15) ?
    C8 C9 H9A . . 109.1 ?
    C10 C9 H9A . . 109.1 ?
    C8 C9 H9B . . 109.1 ?
    C10 C9 H9B . . 109.1 ?
    H9A C9 H9B . . 107.8 ?
    C15 C10 C11 . . 118.79(19) ?
    C15 C10 C9 . . 120.45(18) ?
    C11 C10 C9 . . 120.75(18) ?
    C12 C11 C10 . . 120.42(19) ?
    C12 C11 H11 . . 119.8 ?
    C10 C11 H11 . . 119.8 ?
    C13 C12 C11 . . 120.4(2) ?
    C13 C12 H12 . . 119.8 ?
    C11 C12 H12 . . 119.8 ?
    C12 C13 C14 . . 119.8(2) ?
    C12 C13 H13 . . 120.1 ?
    C14 C13 H13 . . 120.1 ?
    C13 C14 C15 . . 120.1(2) ?
    C13 C14 H14 . . 119.9 ?
    C15 C14 H14 . . 119.9 ?
    C14 C15 C10 . . 120.5(2) ?
    C14 C15 H15 . . 119.7 ?
    C10 C15 H15 . . 119.7 ?
    N2 C16 C7 . . 177.6(2) ?
    C18 C17 C22 . . 120.01(19) ?
    C18 C17 N1 . . 121.59(17) ?
    C22 C17 N1 . . 118.34(16) ?
    C17 C18 C19 . . 119.23(19) ?
    C17 C18 H18 . . 120.4 ?
    C19 C18 H18 . . 120.4 ?
    C18 C19 C20 . . 121.69(19) ?
    C18 C19 H19 . . 119.2 ?
    C20 C19 H19 . . 119.2 ?
    C21 C20 C19 . . 117.9(2) ?
    C21 C20 C23 . . 121.1(2) ?
    C19 C20 C23 . . 120.98(19) ?
    C20 C21 C22 . . 121.22(19) ?
    C20 C21 H21 . . 119.4 ?
    C22 C21 H21 . . 119.4 ?
    C17 C22 C21 . . 119.84(18) ?
    C17 C22 H22 . . 120.1 ?
    C21 C22 H22 . . 120.1 ?
    C20 C23 H23A . . 109.5 ?
    C20 C23 H23B . . 109.5 ?
    H23A C23 H23B . . 109.5 ?
    C20 C23 H23C . . 109.5 ?
    H23A C23 H23C . . 109.5 ?
    H23B C23 H23C . . 109.5 ?
loop_
    _geom_torsion_atom_site_label_1
    _geom_torsion_atom_site_label_2
    _geom_torsion_atom_site_label_3
    _geom_torsion_atom_site_label_4
    _geom_torsion_site_symmetry_1
    _geom_torsion_site_symmetry_2
    _geom_torsion_site_symmetry_3
    _geom_torsion_site_symmetry_4
    _geom_torsion
    _geom_torsion_publ_flag
    C8 N1 C1 C2 . . . . -179.86(18) ?
    C17 N1 C1 C2 . . . . 10.8(3) ?
    C8 N1 C1 C6 . . . . -0.43(19) ?
    C17 N1 C1 C6 . . . . -169.82(15) ?
    N1 C1 C2 C3 . . . . 177.05(17) ?
    C6 C1 C2 C3 . . . . -2.3(3) ?
    C1 C2 C3 C4 . . . . 1.7(3) ?
    C1 C2 C3 Cl1 . . . . -177.16(13) ?
    C2 C3 C4 C5 . . . . -0.1(3) ?
    Cl1 C3 C4 C5 . . . . 178.81(14) ?
    C3 C4 C5 C6 . . . . -1.0(3) ?
    C4 C5 C6 C1 . . . . 0.5(3) ?
    C4 C5 C6 C7 . . . . -178.58(19) ?
    C2 C1 C6 C5 . . . . 1.3(3) ?
    N1 C1 C6 C5 . . . . -178.18(15) ?
    C2 C1 C6 C7 . . . . -179.42(16) ?
    N1 C1 C6 C7 . . . . 1.11(19) ?
    C5 C6 C7 C8 . . . . 177.7(2) ?
    C1 C6 C7 C8 . . . . -1.4(2) ?
    C5 C6 C7 C16 . . . . -4.4(3) ?
    C1 C6 C7 C16 . . . . 176.51(17) ?
    C16 C7 C8 N1 . . . . -176.80(16) ?
    C6 C7 C8 N1 . . . . 1.2(2) ?
    C16 C7 C8 C9 . . . . 8.5(3) ?
    C6 C7 C8 C9 . . . . -173.51(17) ?
    C1 N1 C8 C7 . . . . -0.5(2) ?
    C17 N1 C8 C7 . . . . 169.21(15) ?
    C1 N1 C8 C9 . . . . 174.73(16) ?
    C17 N1 C8 C9 . . . . -15.6(3) ?
    C7 C8 C9 C10 . . . . 97.8(2) ?
    N1 C8 C9 C10 . . . . -76.2(2) ?
    C8 C9 C10 C15 . . . . 140.01(19) ?
    C8 C9 C10 C11 . . . . -40.9(2) ?
    C15 C10 C11 C12 . . . . 0.1(3) ?
    C9 C10 C11 C12 . . . . -178.96(17) ?
    C10 C11 C12 C13 . . . . -0.4(3) ?
    C11 C12 C13 C14 . . . . 0.6(3) ?
    C12 C13 C14 C15 . . . . -0.4(3) ?
    C13 C14 C15 C10 . . . . 0.1(3) ?
    C11 C10 C15 C14 . . . . 0.0(3) ?
    C9 C10 C15 C14 . . . . 179.10(18) ?
    C8 N1 C17 C18 . . . . 89.9(2) ?
    C1 N1 C17 C18 . . . . -102.1(2) ?
    C8 N1 C17 C22 . . . . -87.5(2) ?
    C1 N1 C17 C22 . . . . 80.5(2) ?
    C22 C17 C18 C19 . . . . 2.2(3) ?
    N1 C17 C18 C19 . . . . -175.10(18) ?
    C17 C18 C19 C20 . . . . 0.1(3) ?
    C18 C19 C20 C21 . . . . -2.6(3) ?
    C18 C19 C20 C23 . . . . 175.09(19) ?
    C19 C20 C21 C22 . . . . 2.9(3) ?
    C23 C20 C21 C22 . . . . -174.81(18) ?
    C18 C17 C22 C21 . . . . -1.9(3) ?
    N1 C17 C22 C21 . . . . 175.46(17) ?
    C20 C21 C22 C17 . . . . -0.7(3) ?
loop_
    _geom_hbond_atom_site_label_D
    _geom_hbond_atom_site_label_H
    _geom_hbond_atom_site_label_A
    _geom_hbond_site_symmetry_A
    _geom_hbond_distance_DH
    _geom_hbond_distance_HA
    _geom_hbond_distance_DA
    _geom_hbond_angle_DHA
    C9 H9A N2 2_665 0.99 2.64 3.557(3) 154
    C14 H14 Cg 3_545 0.95 2.84 3.735(2) 157
_iucr_refine_instructions_details
;
 TITL shelx in P2(1)/c
CELL 0.71073  10.0003   9.8565  18.5390  90.000  93.926  90.000
ZERR    4.00   0.0010   0.0008   0.0021   0.000   0.009   0.000
LATT 1
SYMM -X, 0.5+Y, 0.5-Z
SFAC C  H  N  Cl
UNIT 92 68 8 4
L.S. 4
EXTI  0.00327
ACTA
BOND $H
FMAP 2
PLAN 5
CONF
HTAB
SIZE 0.20 0.16 0.10
WGHT  0.036300  0.000000
FVAR  0.389500
TEMP -160
Cl1    4  -0.037156  1.213242  0.094024 11.000000  0.033950  0.024550 =
           0.032900  0.000380  0.001590  0.008280
N1     3   0.125520  0.711330  0.109045 11.000000  0.020670  0.019590 =
           0.023330 -0.000900  0.001660  0.001570
N2     3   0.549140  0.700877  0.009009 11.000000  0.032930  0.030620 =
           0.050680 -0.005500  0.012070  0.001200
C1     1   0.130217  0.848958  0.091843 11.000000  0.025840  0.018570 =
           0.018630 -0.000400 -0.002450 -0.000540
C2     1   0.036261  0.949865  0.100335 11.000000  0.023700  0.025000 =
           0.020080 -0.001690 -0.001320  0.001720
AFIX 43
H2     2  -0.048469  0.931159  0.118367 11.000000 -1.200000
AFIX 0
C3     1   0.072752  1.078759  0.081143 11.000000  0.027280  0.021820 =
           0.021770 -0.001690 -0.002680  0.006180
C4     1   0.195153  1.108493  0.052785 11.000000  0.030300  0.021250 =
           0.025920  0.000770 -0.001120  0.000050
AFIX 43
H4     2   0.215919  1.199174  0.040261 11.000000 -1.200000
AFIX 0
C5     1   0.285511  1.006188  0.043042 11.000000  0.025120  0.025450 =
           0.024770 -0.000240  0.001390 -0.000480
AFIX 43
H5     2   0.368396  1.025349  0.023028 11.000000 -1.200000
AFIX 0
C6     1   0.254439  0.874087  0.062789 11.000000  0.022700  0.021090 =
           0.020500 -0.000870 -0.001560  0.001590
C7     1   0.322068  0.745641  0.062103 11.000000  0.021400  0.023180 =
           0.024540 -0.003200  0.001430  0.002340
C8     1   0.242298  0.649026  0.091262 11.000000  0.026620  0.022120 =
           0.021670 -0.005280 -0.001160  0.005180
C9     1   0.271126  0.504074  0.109181 11.000000  0.024950  0.021810 =
           0.028670 -0.004460  0.000450  0.000090
AFIX 23
H9A    2   0.343100  0.471180  0.079504 11.000000 -1.200000
H9B    2   0.189886  0.449307  0.096567 11.000000 -1.200000
AFIX 0
C10    1   0.314030  0.483065  0.188835 11.000000  0.019780  0.021110 =
           0.029690 -0.001390  0.002040  0.005310
C11    1   0.400868  0.574048  0.225595 11.000000  0.031690  0.022700 =
           0.036010  0.002290 -0.000830  0.003660
AFIX 43
H11    2   0.432664  0.650935  0.201038 11.000000 -1.200000
AFIX 0
C12    1   0.441052  0.553125  0.297593 11.000000  0.038930  0.031660 =
           0.038750 -0.005870 -0.010720  0.004990
AFIX 43
H12    2   0.500730  0.615403  0.322115 11.000000 -1.200000
AFIX 0
C13    1   0.395070  0.442543  0.333952 11.000000  0.047370  0.037660 =
           0.030320  0.001370 -0.003570  0.012950
AFIX 43
H13    2   0.422297  0.428988  0.383530 11.000000 -1.200000
AFIX 0
C14    1   0.309159  0.351334  0.298066 11.000000  0.045560  0.035150 =
           0.038660  0.010550  0.004440  0.002240
AFIX 43
H14    2   0.277769  0.274631  0.322935 11.000000 -1.200000
AFIX 0
C15    1   0.268709  0.371602  0.225817 11.000000  0.035040  0.028460 =
           0.039350  0.000660  0.000470 -0.001610
AFIX 43
H15    2   0.209507  0.308676  0.201459 11.000000 -1.200000
AFIX 0
C16    1   0.448776  0.719186  0.033789 11.000000  0.031700  0.017670 =
           0.030980 -0.002480  0.001060  0.001760
C17    1   0.009468  0.638611  0.129523 11.000000  0.022970  0.019680 =
           0.023400  0.002840  0.002330  0.004260
C18    1  -0.007719  0.606212  0.200679 11.000000  0.031270  0.044560 =
           0.022190 -0.000250 -0.001620  0.000560
AFIX 43
H18    2   0.054093  0.637791  0.238140 11.000000 -1.200000
AFIX 0
C19    1  -0.116035  0.527183  0.216858 11.000000  0.035950  0.054330 =
           0.025850  0.011510  0.009670  0.004320
AFIX 43
H19    2  -0.127863  0.505066  0.265889 11.000000 -1.200000
AFIX 0
C20    1  -0.207630  0.479508  0.163413 11.000000  0.026420  0.022730 =
           0.038680  0.004300  0.009220  0.008350
C21    1  -0.191142  0.517845  0.092936 11.000000  0.028930  0.026630 =
           0.030050 -0.004460  0.000440  0.000800
AFIX 43
H21    2  -0.255114  0.489846  0.055658 11.000000 -1.200000
AFIX 0
C22    1  -0.083323  0.596174  0.075631 11.000000  0.030410  0.023920 =
           0.020700  0.000600  0.003150  0.000940
AFIX 43
H22    2  -0.073041  0.620782  0.026776 11.000000 -1.200000
AFIX 0
C23    1  -0.318646  0.384543  0.181298 11.000000  0.037210  0.038890 =
           0.068140  0.009230  0.022980  0.001810
AFIX 137
H23A   2  -0.398908  0.403838  0.149639 11.000000 -1.500000
H23B   2  -0.338855  0.397410  0.231828 11.000000 -1.500000
H23C   2  -0.290399  0.290597  0.174064 11.000000 -1.500000
AFIX 0
Q1     1  -0.026700  1.340800  0.083400 11.000000  0.050000      0.35
Q2     1   0.256600  0.583900  0.102700 11.000000  0.050000      0.34
Q3     1  -0.144500  0.475600  0.180500 11.000000  0.050000      0.32
Q4     1   0.318700  0.439600  0.309000 11.000000  0.050000      0.32
Q5     1  -0.054900  0.559900  0.012300 11.000000  0.050000      0.31
HKLF 4
END
;
