# Supplementary material for: 2-Benzyl-6-chloro-1-(4-methyl­phen­yl)-1H-indole-3-carbonitrile
Source: Acta Crystallogr Sect E Struct Rep Online. 2011 Nov 23;67(Pt 12):o3388. doi: 10.1107/S1600536811048422 (PMC3239029; doi:10.1107/S1600536811048422)
Supplement: Supplementary file 2 [file e-67-o3388-Isup2.hkl]

# 
# h,k,l, Fc-squared, Fo-squared, sigma(Fo-squared) and status flag 
# 
data_I
_shelx_title ' shelx in P2(1)/c' 
_shelx_refln_list_code          4 
_shelx_F_calc_maximum      271.47 
_exptl_crystal_F_000       744.00 
_reflns_d_resolution_high  0.7577 
 
loop_ 
 _symmetry_equiv_pos_as_xyz 
 'x, y, z' 
 '-x, y+1/2, -z+1/2' 
 '-x, -y, -z' 
 'x, -y-1/2, z-1/2' 
 
_cell_length_a    10.0003 
_cell_length_b     9.8565 
_cell_length_c    18.5390 
_cell_angle_alpha  90.000 
_cell_angle_beta   93.926 
_cell_angle_gamma  90.000 
 
_shelx_F_squared_multiplier     1.000 
 
loop_ 
 _refln_index_h 
 _refln_index_k 
 _refln_index_l 
 _refln_F_squared_calc 
 _refln_F_squared_meas 
 _refln_F_squared_sigma 
 _refln_observed_status 
   1   0   0     7825.74     7328.49    134.21 o 
   2   0   0       52.06       53.86      7.31 o 
   3   0   0     6282.06     5418.21    570.17 o 
   4   0   0     3515.80     3615.62     69.96 o 
   5   0   0       10.58       18.19      8.90 o 
   6   0   0      183.10      206.76     26.43 o 
   7   0   0     1169.10     1258.68     84.22 o 
   8   0   0      302.61      246.33     73.57 o 
   9   0   0      118.25      122.95     79.07 o 
  10   0   0        0.65        5.18     15.16 o 
  11   0   0       61.77       75.55     65.71 o 
  12   0   0      207.07      207.12    167.24 o 
  13   0   0       66.50       12.85     34.81 o 
   1   1   0     2485.61     2535.76     49.25 o 
   2   1   0      330.09      321.33     10.99 o 
   3   1   0     1536.73     1439.06     24.50 o 
   4   1   0     1209.05     1232.86     27.35 o 
   5   1   0      313.76      304.35     22.64 o 
   6   1   0      151.69      126.18     19.25 o 
   7   1   0      288.36      266.07     19.20 o 
   8   1   0      553.72      426.36    104.88 o 
   9   1   0     1191.92     1273.23     93.68 o 
  10   1   0     1177.85     1217.37     94.68 o 
  11   1   0       23.13       26.24     22.95 o 
  12   1   0        1.70        3.10     10.79 o 
  13   1   0       16.85       13.81     17.45 o 
   0   2   0     3320.04     3046.01    114.95 o 
   1   2   0      317.10      288.74     11.42 o 
   2   2   0     6103.70     6371.73    182.92 o 
   3   2   0       38.95       22.42      6.28 o 
   4   2   0      221.32      191.96      6.74 o 
   5   2   0       53.21       68.40     15.14 o 
   6   2   0      343.96      360.47     34.04 o 
   7   2   0       64.71       71.36     32.28 o 
   8   2   0       23.14       26.45     16.06 o 
   9   2   0      177.80       58.93     66.83 o 
  10   2   0      794.51      800.68     73.13 o 
  11   2   0      180.38      176.32     56.28 o 
  12   2   0       32.01       37.17     39.91 o 
   1   3   0     2166.43     2072.22     53.11 o 
   2   3   0     3468.42     3558.79     88.49 o 
   3   3   0     1697.29     1414.54    197.95 o 
   4   3   0     2524.45     2593.04     83.08 o 
   5   3   0        6.69        4.76      2.84 o 
   6   3   0      162.88      182.41     26.55 o 
   7   3   0      367.25      409.07     40.73 o 
   8   3   0       15.57       25.02     16.23 o 
   9   3   0       22.74       29.70     19.94 o 
  10   3   0        0.07        5.59     14.85 o 
  11   3   0       66.05       58.36     45.11 o 
  12   3   0        8.19        7.08     14.31 o 
   0   4   0      360.61      331.85     15.90 o 
   1   4   0      235.75      279.14     10.92 o 
   2   4   0        7.45        6.51      3.31 o 
   3   4   0       34.21       20.69     12.30 o 
   4   4   0       56.40       83.07     23.75 o 
   5   4   0       28.70       29.93     13.59 o 
   6   4   0      125.32      123.22      6.31 o 
   7   4   0       29.40       24.51     14.80 o 
   8   4   0      544.36      571.70     57.09 o 
   9   4   0        5.96       15.46     13.70 o 
  10   4   0       11.36       13.67     16.44 o 
  11   4   0       80.18       84.76     56.36 o 
  12   4   0      495.21      579.98     58.97 o 
   1   5   0       30.50       44.58     11.91 o 
   2   5   0      463.81      529.16     32.02 o 
   3   5   0       69.68        8.95     16.68 o 
   4   5   0       23.19       32.04     15.38 o 
   5   5   0      253.66      250.38     15.08 o 
   6   5   0       30.90       18.12     10.06 o 
   7   5   0      846.23      224.20    387.95 o 
   8   5   0       79.45       97.18     56.51 o 
   9   5   0        0.02        7.95     12.62 o 
  10   5   0       69.29       59.88     36.92 o 
  11   5   0       40.72       47.52     38.27 o 
  12   5   0       28.81       49.27     53.19 o 
   0   6   0        9.33       14.38     10.93 o 
   1   6   0        7.49        8.68      5.69 o 
   2   6   0     2803.95     2821.58     63.63 o 
   3   6   0      219.59      224.11     19.30 o 
   4   6   0      300.57      291.08     23.70 o 
   5   6   0      209.19      196.53     15.78 o 
   6   6   0        9.72       12.96      9.20 o 
   7   6   0      168.16      167.81     61.77 o 
   8   6   0       74.73       68.05     40.24 o 
   9   6   0        0.06        9.13     14.54 o 
  10   6   0        0.05        7.96     13.89 o 
  11   6   0        2.74        4.12      9.14 o 
   1   7   0       56.40       57.22     29.57 o 
   2   7   0      999.69      958.57     48.03 o 
   3   7   0       57.15       23.72     25.70 o 
   4   7   0       23.80       26.42     13.83 o 
   5   7   0      310.85      263.28     33.73 o 
   6   7   0      313.76      153.25     74.10 o 
   7   7   0       34.16       35.85     29.28 o 
   8   7   0        0.20        3.82      9.05 o 
   9   7   0       12.29        2.45     16.96 o 
  10   7   0       36.87       41.06     32.43 o 
  11   7   0        0.48        3.88     14.53 o 
   0   8   0      570.88      542.80     66.49 o 
   1   8   0       14.45        9.64      8.33 o 
   2   8   0     2747.80     2755.94    117.52 o 
   3   8   0      160.53      168.55     24.28 o 
   4   8   0      596.43      577.58     45.38 o 
   5   8   0      188.84       65.58     71.19 o 
   6   8   0      259.76      163.41     64.70 o 
   7   8   0      105.93      100.91     29.67 o 
   8   8   0       32.54       39.48     26.56 o 
   9   8   0       57.46       55.16     57.00 o 
  10   8   0      133.02      126.27    107.95 o 
   1   9   0        9.09        4.04     10.02 o 
   2   9   0       19.02       16.54      9.42 o 
   3   9   0       17.48       14.13     14.15 o 
   4   9   0       42.17       53.45     18.62 o 
   5   9   0       53.26       48.07     34.50 o 
   6   9   0        2.01        3.68      4.89 o 
   7   9   0       24.16       22.69     22.51 o 
   8   9   0      227.89      256.70     73.40 o 
   9   9   0       12.31       13.41     36.40 o 
   0  10   0      275.37      290.12     53.91 o 
   1  10   0      161.99      173.83     26.50 o 
   2  10   0       19.49       20.85     11.67 o 
   3  10   0        6.23        4.82      8.55 o 
   4  10   0       35.40       20.63     17.55 o 
   5  10   0       18.44       26.63     25.43 o 
   6  10   0        6.68       17.12     27.70 o 
   7  10   0       21.30       16.57     23.36 o 
   8  10   0      139.44      136.48    154.39 o 
   1  11   0       41.81       48.36     26.18 o 
   2  11   0       61.91       64.22     45.70 o 
   3  11   0       54.63       56.24     41.51 o 
   4  11   0      175.07      204.44    118.00 o 
   5  11   0      107.74      106.26     77.11 o 
   6  11   0      120.98      112.00    110.22 o 
   7  11   0        4.46        8.17     21.09 o 
   0  12   0      274.41      241.69    205.76 o 
   1  12   0      125.70      158.13    105.33 o 
   2  12   0      323.25      378.63     40.90 o 
   3  12   0        2.80       -1.93     17.37 o 
   4  12   0      141.25      107.99    103.20 o 
   5  12   0      108.94      109.23    119.46 o 
 -13   1   1       77.29       28.03     18.76 o 
 -12   1   1        5.84        8.53     10.98 o 
 -11   1   1        7.46        4.64     12.07 o 
 -10   1   1       54.24       58.76     27.09 o 
  -9   1   1      322.59       80.00    101.52 o 
  -8   1   1      475.49      425.80     34.56 o 
  -7   1   1       38.27       42.15     15.92 o 
  -6   1   1       26.91       29.32     13.31 o 
  -5   1   1      382.49      389.10     27.91 o 
  -4   1   1        1.11        8.39      4.58 o 
  -3   1   1      202.83      184.41     12.25 o 
  -2   1   1    18064.91    17598.13    374.11 o 
  -1   1   1        1.19        3.79      1.93 o 
   0   1   1       44.01       41.34      2.41 o 
   1   1   1      382.04      317.61     26.32 o 
   2   1   1     6342.87     6421.88    131.80 o 
   3   1   1      472.22      442.48      9.87 o 
   4   1   1       45.18       50.80      4.73 o 
   5   1   1      255.72      198.94     22.20 o 
   6   1   1      329.73      375.32     34.88 o 
   7   1   1       21.86       30.00     12.64 o 
   8   1   1      282.73      253.17     22.98 o 
   9   1   1      214.73      215.08     95.41 o 
  10   1   1       76.56       40.66     23.61 o 
  11   1   1      145.60       54.33     51.21 o 
  12   1   1      142.56       46.71     53.02 o 
  13   1   1        0.60        3.64     14.31 o 
 -13   2   1        2.37        6.46     18.67 o 
 -12   2   1       60.80       22.32     24.01 o 
 -11   2   1       21.65       24.83     19.78 o 
 -10   2   1       14.98       18.82     20.78 o 
  -9   2   1      475.25      135.88    210.73 o 
  -8   2   1      229.47      235.89     46.76 o 
  -7   2   1       10.78       10.90      7.23 o 
  -6   2   1       84.07       42.78     21.83 o 
  -5   2   1     2881.87     3278.25    106.00 o 
  -4   2   1      757.48      821.94     31.49 o 
  -3   2   1      109.82      107.00      8.72 o 
  -2   2   1    15031.81    13999.29    286.62 o 
  -1   2   1     1943.45     1895.71     22.39 o 
   0   2   1      560.32      519.07      9.26 o 
   1   2   1     5372.82     4909.07    179.63 o 
   2   2   1     4839.00     4648.83    128.15 o 
   3   2   1     1721.87     1564.55    166.32 o 
   4   2   1       80.93       84.25      8.20 o 
   5   2   1      197.01      221.04     14.37 o 
   6   2   1        1.40        3.59      3.27 o 
   7   2   1       38.61       63.74     31.33 o 
   8   2   1       21.32       28.50     13.83 o 
   9   2   1       55.75       39.52     18.42 o 
  10   2   1        1.38       10.50     15.69 o 
  11   2   1       65.50       70.53     37.47 o 
  12   2   1        0.28        7.17     17.42 o 
 -12   3   1      103.42       91.51     96.79 o 
 -11   3   1      290.50      176.11     96.04 o 
 -10   3   1       19.11       22.22     14.11 o 
  -9   3   1      410.73      420.50     51.94 o 
  -8   3   1       66.12       96.28     50.17 o 
  -7   3   1      433.21      462.22     40.14 o 
  -6   3   1       46.02       54.57     27.74 o 
  -5   3   1       63.68       60.28     23.45 o 
  -4   3   1       28.01       30.92      6.00 o 
  -3   3   1       21.36       51.57     12.21 o 
  -2   3   1     8473.36     9096.48    256.46 o 
  -1   3   1      195.92      198.55     10.25 o 
   0   3   1       24.02       22.67      7.08 o 
   1   3   1     4989.65     4975.80     76.06 o 
   2   3   1      122.63       95.63     10.98 o 
   3   3   1       91.25      105.94      7.45 o 
   4   3   1       80.39       65.10     10.48 o 
   5   3   1      718.57      662.32     95.62 o 
   6   3   1      628.07      707.92     47.82 o 
   7   3   1       69.00       78.75     34.40 o 
   8   3   1        0.28        2.35     16.03 o 
   9   3   1       10.12        7.13      9.98 o 
  10   3   1       31.60       37.00     19.86 o 
  11   3   1        2.56        3.40     13.54 o 
  12   3   1        3.88        7.72     15.34 o 
 -12   4   1      103.90       76.53     63.35 o 
 -11   4   1       80.96       28.31     27.87 o 
 -10   4   1       94.95       80.07     44.26 o 
  -9   4   1        0.04        7.27     13.78 o 
  -8   4   1      122.84      149.03     64.77 o 
  -7   4   1       42.63       28.61     19.13 o 
  -6   4   1      767.30      765.05     58.92 o 
  -5   4   1      767.29      717.76     24.32 o 
  -4   4   1      475.54      351.98     82.63 o 
  -3   4   1     1749.23     1299.59    323.53 o 
  -2   4   1       31.60       36.75     10.54 o 
  -1   4   1      513.90      505.99     14.83 o 
   0   4   1       82.09       81.36      6.40 o 
   1   4   1      373.59      389.27     12.56 o 
   2   4   1      111.87      110.00     13.24 o 
   3   4   1        1.94        4.54      3.94 o 
   4   4   1       54.54       62.04     14.85 o 
   5   4   1       53.37       44.50     20.58 o 
   6   4   1       93.48       97.19     21.83 o 
   7   4   1      269.90      169.03     79.08 o 
   8   4   1       78.49       95.03     46.56 o 
   9   4   1       45.15       55.61     25.11 o 
  10   4   1       29.79       42.14     27.54 o 
  11   4   1      157.23      162.50     49.05 o 
  12   4   1       27.65       24.41     21.98 o 
 -12   5   1        2.48        8.17      9.47 o 
 -11   5   1       78.58       83.60     56.94 o 
 -10   5   1       66.00       66.08     33.02 o 
  -9   5   1      376.01      352.89     47.09 o 
  -8   5   1        5.45        6.95      6.56 o 
  -7   5   1      395.19      350.57     43.39 o 
  -6   5   1       39.56       28.41     13.46 o 
  -5   5   1       94.22       71.40     29.94 o 
  -4   5   1      869.52      803.43     32.60 o 
  -3   5   1     1754.58     1792.51     47.15 o 
  -2   5   1      641.45      636.02     26.58 o 
  -1   5   1      757.94      674.46     22.35 o 
   0   5   1      503.51      581.03     28.80 o 
   1   5   1     2782.60     2804.79     65.97 o 
   2   5   1     1668.95     1697.35     59.00 o 
   3   5   1     4223.88     4546.38    100.27 o 
   4   5   1     2162.50     2229.57     63.30 o 
   5   5   1      133.22       82.53     24.77 o 
   6   5   1       40.17       25.69     15.80 o 
   7   5   1      255.78      244.86     14.19 o 
   8   5   1       69.48       42.02     26.79 o 
   9   5   1       51.41       64.64     32.46 o 
  10   5   1       58.48       47.76     31.00 o 
  11   5   1      160.86      182.87     53.90 o 
  12   5   1        2.58        5.83     15.42 o 
 -11   6   1        9.14        8.19     10.26 o 
 -10   6   1        9.44        4.65     15.65 o 
  -9   6   1        0.35        6.02     11.58 o 
  -8   6   1       72.36       63.95     44.75 o 
  -7   6   1     2228.83      743.28    935.82 o 
  -6   6   1      518.22      486.82     27.24 o 
  -5   6   1        1.88        1.64      5.32 o 
  -4   6   1        6.62        2.07      6.12 o 
  -3   6   1       85.85       57.59     29.51 o 
  -2   6   1        6.42        5.93      4.20 o 
  -1   6   1        0.17        2.95      4.86 o 
   0   6   1      889.86      917.02     28.82 o 
   1   6   1        1.17        3.17      3.71 o 
   2   6   1       45.98       60.23     17.67 o 
   3   6   1      133.93       50.47     36.41 o 
   4   6   1      383.25      208.49    107.15 o 
   5   6   1     1654.37     1690.06     93.15 o 
   6   6   1     1448.43     1426.94     74.86 o 
   7   6   1      709.91      781.08     64.41 o 
   8   6   1      186.19       72.86     98.78 o 
   9   6   1       67.77       97.58     64.89 o 
  10   6   1      440.23      496.58     56.39 o 
  11   6   1      131.35      153.47    122.08 o 
 -11   7   1      207.06      234.37     58.86 o 
 -10   7   1       88.18       37.00     35.05 o 
  -9   7   1      294.02      321.46     42.66 o 
  -8   7   1      135.16       41.96     50.55 o 
  -7   7   1      279.42      327.22     48.36 o 
  -6   7   1       39.39       12.25     12.18 o 
  -5   7   1      695.42      630.55     50.82 o 
  -4   7   1     1941.54     1898.01    133.24 o 
  -3   7   1        6.71        7.09     10.93 o 
  -2   7   1       28.72       24.29     14.51 o 
  -1   7   1      974.24      979.96     50.02 o 
   0   7   1      361.90      366.28     26.50 o 
   1   7   1     2005.41     1953.31     77.71 o 
   2   7   1      624.37      595.89     31.21 o 
   3   7   1     3781.84     3884.76    139.79 o 
   4   7   1       55.18       49.64     29.84 o 
   5   7   1      498.62      317.11    134.22 o 
   6   7   1      246.00      269.94     26.66 o 
   7   7   1      194.60      141.88     32.67 o 
   8   7   1        2.53        5.09     11.94 o 
   9   7   1       44.03       46.18     38.58 o 
  10   7   1       45.22       54.67     44.46 o 
  11   7   1        5.14       11.46     22.20 o 
 -10   8   1       14.79       14.69     25.66 o 
  -9   8   1       53.61       48.11     38.26 o 
  -8   8   1       12.77       19.88     16.39 o 
  -7   8   1       36.14       15.94     19.77 o 
  -6   8   1      486.25      498.07     46.01 o 
  -5   8   1      635.62      648.15     61.74 o 
  -4   8   1      395.74      429.33     38.09 o 
  -3   8   1      129.97      150.56     23.59 o 
  -2   8   1       72.38       90.04     43.61 o 
  -1   8   1      149.43      149.67     24.32 o 
   0   8   1     1080.53     1063.89     64.44 o 
   1   8   1      463.96      469.53     35.21 o 
   2   8   1      191.58      173.73     21.18 o 
   3   8   1      163.89      134.64     25.32 o 
   4   8   1      297.06      293.52     26.74 o 
   5   8   1      556.46      156.85    225.11 o 
   6   8   1      231.76      258.79     24.85 o 
   7   8   1       15.65       10.67      9.50 o 
   8   8   1      252.19      273.83    173.23 o 
   9   8   1      116.23      124.09    122.48 o 
  10   8   1        0.19       11.88     21.44 o 
  -9   9   1      456.87      563.54     70.21 o 
  -8   9   1       23.15       44.86     43.93 o 
  -7   9   1      109.61      147.77    100.61 o 
  -6   9   1        5.51        1.68      6.81 o 
  -5   9   1       25.85       27.03     17.97 o 
  -4   9   1        0.16        4.26      7.51 o 
  -3   9   1       64.20       47.30     30.97 o 
  -2   9   1      287.58       99.30     78.32 o 
  -1   9   1      279.87      296.24     24.74 o 
   0   9   1       52.49       46.15     24.64 o 
   1   9   1       60.22       74.72     36.93 o 
   2   9   1      102.84      119.36     25.33 o 
   3   9   1      187.83       25.68     74.66 o 
   4   9   1     1066.24     1056.16     85.81 o 
   5   9   1      261.07      286.33     30.88 o 
   6   9   1        3.94        9.11     10.94 o 
   7   9   1        0.02        7.10     13.70 o 
   8   9   1      105.32       92.10    107.04 o 
   9   9   1       14.47       13.26     26.87 o 
  -8  10   1      235.50      238.01    126.43 o 
  -7  10   1       38.96       38.01     40.76 o 
  -6  10   1      496.28      550.65     79.65 o 
  -5  10   1      274.31      320.29     61.22 o 
  -4  10   1      192.46      189.11     31.44 o 
  -3  10   1       10.53       11.80     15.70 o 
  -2  10   1      489.32      566.58     34.89 o 
  -1  10   1      308.18      324.39     26.33 o 
   0  10   1        0.13        0.88     10.43 o 
   1  10   1      230.04      156.17     51.73 o 
   2  10   1      111.75      102.22     21.83 o 
   3  10   1       25.51       21.14     14.76 o 
   4  10   1      124.04      114.92    114.45 o 
   5  10   1        6.91       15.75     13.50 o 
   6  10   1       24.91       15.20     22.54 o 
   7  10   1        1.99        5.91     20.50 o 
   8  10   1        6.82        9.98     19.97 o 
  -7  11   1       21.91       20.53     33.68 o 
  -6  11   1        7.71        7.54     14.04 o 
  -5  11   1       14.07        9.55     23.10 o 
  -4  11   1        5.18       10.68     19.48 o 
  -3  11   1        2.16        7.21     13.21 o 
  -2  11   1       13.64        7.61     11.03 o 
  -1  11   1        5.97        8.77     10.90 o 
   0  11   1       56.02       65.21     39.28 o 
   1  11   1      236.11      243.21     36.65 o 
   2  11   1       52.72       60.14     46.65 o 
   3  11   1      114.73      129.33     76.28 o 
   4  11   1       12.56       24.70     29.48 o 
   5  11   1       98.60      113.56    136.92 o 
   6  11   1        0.94       -1.61     23.11 o 
  -5  12   1        1.89       10.34     21.52 o 
  -4  12   1       38.24       49.42     61.75 o 
  -3  12   1        0.19        7.93     15.14 o 
  -2  12   1       49.50       60.58     44.26 o 
  -1  12   1       21.43       25.72     18.63 o 
   0  12   1       20.01       26.19     21.04 o 
   1  12   1        3.62        8.51     12.64 o 
   2  12   1       13.39       17.71     28.04 o 
   3  12   1       71.48       50.48     59.17 o 
   4  12   1       25.30       16.61     17.51 o 
   5  12   1       47.92       29.40     35.13 o 
 -13   0   2       20.79       29.89     36.27 o 
 -12   0   2      100.20       91.45    105.31 o 
 -11   0   2        2.70       13.51     22.13 o 
 -10   0   2      626.38      655.41     83.43 o 
  -9   0   2       50.98       43.04      6.64 o 
  -8   0   2      236.02      241.93     21.04 o 
  -7   0   2     2405.50     2641.55    110.82 o 
  -6   0   2     3861.81     4281.45     94.93 o 
  -5   0   2      252.01      199.76     19.21 o 
  -4   0   2     1404.33     1612.75     43.57 o 
  -3   0   2     9037.60     9163.44    149.35 o 
  -2   0   2      811.03      807.58     20.01 o 
  -1   0   2     9992.33     8945.22    361.35 o 
   0   0   2      874.08      839.66     44.49 o 
   1   0   2      141.65      165.74      9.16 o 
   2   0   2        6.25       15.43      6.72 o 
   3   0   2      220.80      210.49     12.45 o 
   4   0   2      526.19      519.74     17.11 o 
   5   0   2       78.70       65.83      9.24 o 
   6   0   2     1423.42     1469.21     52.06 o 
   7   0   2      295.29      261.71     19.32 o 
   8   0   2      105.74      100.64     14.37 o 
   9   0   2      252.34      282.03     75.98 o 
  10   0   2      358.72      374.80     77.69 o 
  11   0   2      255.50      248.17     69.94 o 
  12   0   2       11.01       13.80     20.43 o 
  13   0   2       29.18       14.24     20.21 o 
 -13   1   2       29.30       31.91     32.01 o 
 -12   1   2       70.09       67.02     38.15 o 
 -11   1   2        7.57       20.34     17.52 o 
 -10   1   2       17.63       13.31     12.03 o 
  -9   1   2       21.59       22.09     13.27 o 
  -8   1   2      134.77      108.17     19.50 o 
  -7   1   2      416.50      398.92     29.87 o 
  -6   1   2        3.43        3.32      5.99 o 
  -5   1   2      707.30      727.35     34.26 o 
  -4   1   2     4149.26     4055.42    103.06 o 
  -3   1   2        4.21       10.14      3.82 o 
  -2   1   2     1061.52     1072.77     16.52 o 
  -1   1   2     2640.67     2513.45     44.91 o 
   0   1   2     3180.09     2904.75     70.23 o 
   1   1   2      573.36      522.21      8.75 o 
   2   1   2      635.90      634.66     11.03 o 
   3   1   2     2490.42     2488.76     30.04 o 
   4   1   2      117.48      125.35      6.28 o 
   5   1   2      123.72      129.15      9.38 o 
   6   1   2       87.09      101.96     12.95 o 
   7   1   2      588.16      583.18     30.82 o 
   8   1   2     1601.40     1585.35     73.76 o 
   9   1   2     1407.10     1456.52     91.51 o 
  10   1   2      295.86      342.87     62.66 o 
  11   1   2       32.74       32.23     18.59 o 
  12   1   2       95.56      110.29     74.80 o 
 -13   2   2        0.02        4.06     18.25 o 
 -12   2   2       60.93       34.06     21.77 o 
 -11   2   2      140.24      131.04     82.57 o 
 -10   2   2        5.63       19.74     17.34 o 
  -9   2   2       46.93       42.71     22.25 o 
  -8   2   2     1611.86     1757.99    126.61 o 
  -7   2   2      202.22      197.28     18.47 o 
  -6   2   2      415.77      473.23     38.41 o 
  -5   2   2     1401.81     1637.43     65.14 o 
  -4   2   2     8191.54     9427.34    168.66 o 
  -3   2   2       11.74       13.56      3.97 o 
  -2   2   2     4568.87     4449.84    101.55 o 
  -1   2   2      177.23      178.09      8.32 o 
   0   2   2     8439.64     8079.24    103.98 o 
   1   2   2     2891.39     2269.87    284.21 o 
   2   2   2     1631.44     1284.82    118.58 o 
   3   2   2      181.30      201.77     10.30 o 
   4   2   2     3685.99     3924.96     61.98 o 
   5   2   2     2580.23     2787.31     59.21 o 
   6   2   2      526.39      551.33     23.75 o 
   7   2   2     1365.24     1472.21     75.91 o 
   8   2   2      700.62      478.46    190.61 o 
   9   2   2     1190.10     1245.71     97.39 o 
  10   2   2       92.35       88.41     51.06 o 
  11   2   2       69.08       62.39     35.25 o 
  12   2   2        3.31       10.40     13.79 o 
 -12   3   2       18.11       17.42     18.11 o 
 -11   3   2        6.01        5.76     12.60 o 
 -10   3   2        1.21        6.96     15.85 o 
  -9   3   2      790.44      883.22     75.84 o 
  -8   3   2      131.82      154.38     58.28 o 
  -7   3   2      472.78      286.97    126.97 o 
  -6   3   2       85.10       54.27     35.71 o 
  -5   3   2     1512.69     1560.48     71.00 o 
  -4   3   2     1069.64     1164.07     85.09 o 
  -3   3   2     6715.04     7341.19    101.70 o 
  -2   3   2     3229.48     3044.92     56.46 o 
  -1   3   2     8627.76     8436.34    102.02 o 
   0   3   2     1362.52     1270.58     22.65 o 
   1   3   2     1548.88     1549.57     20.74 o 
   2   3   2     3675.44     3662.13    104.48 o 
   3   3   2       49.90       43.22     12.97 o 
   4   3   2      932.74     1056.81     34.35 o 
   5   3   2      995.22     1104.10     34.18 o 
   6   3   2      340.44      351.47     23.19 o 
   7   3   2      208.51      124.55     63.69 o 
   8   3   2      401.72      235.74    110.36 o 
   9   3   2        0.13        2.47     11.23 o 
  10   3   2       50.91       37.04     24.89 o 
  11   3   2        8.19       13.31     16.81 o 
  12   3   2        0.76       11.17     14.96 o 
 -12   4   2      139.11       41.34     37.70 o 
 -11   4   2        5.77        8.76     16.56 o 
 -10   4   2       43.68       50.82     32.36 o 
  -9   4   2      346.30      395.74     65.42 o 
  -8   4   2      169.72      214.65     45.95 o 
  -7   4   2      432.90      274.00    115.11 o 
  -6   4   2      669.51      642.10     69.49 o 
  -5   4   2      904.85      967.75     34.86 o 
  -4   4   2     3514.54     3095.40    856.90 o 
  -3   4   2     1988.69     2174.15     60.50 o 
  -2   4   2     1454.26     1586.46     29.78 o 
  -1   4   2     1069.32     1063.84     20.83 o 
   0   4   2     1516.93     1419.99     25.74 o 
   1   4   2      360.49      396.81     11.75 o 
   2   4   2     3657.26     3776.86     87.61 o 
   3   4   2     1889.89     1987.71     56.70 o 
   4   4   2      155.57      205.20     15.98 o 
   5   4   2      493.95      471.97     29.03 o 
   6   4   2     2847.28     3155.61    126.91 o 
   7   4   2      353.57      266.65     92.62 o 
   8   4   2        0.38        6.20      8.93 o 
   9   4   2      111.51      136.82     59.69 o 
  10   4   2       17.65       24.44     21.98 o 
  11   4   2       52.67       34.74     26.03 o 
  12   4   2       17.65       14.03     19.47 o 
 -12   5   2        2.50        7.87     15.78 o 
 -11   5   2       30.26       16.89     15.47 o 
 -10   5   2       10.89        8.09      9.86 o 
  -9   5   2       64.27       57.74     30.57 o 
  -8   5   2       43.95       29.15     18.08 o 
  -7   5   2      420.24      386.67     42.91 o 
  -6   5   2        2.26        3.57      4.17 o 
  -5   5   2       35.38       28.73     14.96 o 
  -4   5   2     1443.95     1415.38     46.03 o 
  -3   5   2      489.99      178.04    119.71 o 
  -2   5   2       51.17       22.56      7.46 o 
  -1   5   2       88.51       72.26      9.46 o 
   0   5   2      626.44      634.27     23.08 o 
   1   5   2     1731.57     1770.40     69.28 o 
   2   5   2        5.16        6.61      4.67 o 
   3   5   2       89.68       37.42     29.83 o 
   4   5   2      230.42      175.51     48.07 o 
   5   5   2      209.56      203.35     14.78 o 
   6   5   2       19.40       23.25     16.31 o 
   7   5   2       79.66       91.36     14.06 o 
   8   5   2      128.08      152.01     35.34 o 
   9   5   2       60.40       50.59     33.05 o 
  10   5   2      150.43      186.53     39.31 o 
  11   5   2       28.99       36.15     25.72 o 
  12   5   2        4.75       14.11     23.66 o 
 -11   6   2       17.77       15.71     19.76 o 
 -10   6   2        0.89        9.80     12.94 o 
  -9   6   2       50.85       32.82     21.89 o 
  -8   6   2      686.76      671.79     67.94 o 
  -7   6   2        0.00        2.89     15.86 o 
  -6   6   2      407.05      362.14     29.65 o 
  -5   6   2      558.04      507.62     36.40 o 
  -4   6   2      349.49      344.32     23.35 o 
  -3   6   2       14.67       14.33     11.40 o 
  -2   6   2       44.89       57.66     14.23 o 
  -1   6   2       46.82       25.07     17.25 o 
   0   6   2       15.83        9.32      5.54 o 
   1   6   2      616.85      622.80     24.87 o 
   2   6   2       80.50       37.15     24.26 o 
   3   6   2        0.02        1.38      4.89 o 
   4   6   2      106.94       55.98     23.84 o 
   5   6   2        9.28        6.50      7.84 o 
   6   6   2       11.98       12.88     10.37 o 
   7   6   2      504.26      444.57     41.16 o 
   8   6   2        1.03        4.55      8.00 o 
   9   6   2      498.04      514.15     56.11 o 
  10   6   2       13.12       11.82     16.83 o 
  11   6   2        2.75        6.92     17.33 o 
 -11   7   2       10.51       15.83     21.40 o 
 -10   7   2        0.02        4.07     13.32 o 
  -9   7   2        7.45       13.43     13.37 o 
  -8   7   2       16.90        9.92     10.83 o 
  -7   7   2       28.44       35.40     24.11 o 
  -6   7   2        2.20        7.07     12.47 o 
  -5   7   2      230.48      231.38     33.19 o 
  -4   7   2      276.26      119.16     98.03 o 
  -3   7   2      292.09      265.85     22.27 o 
  -2   7   2      230.05      206.30     60.79 o 
  -1   7   2        1.49        6.92      5.95 o 
   0   7   2        0.66        3.18      5.48 o 
   1   7   2       22.24       21.60     13.51 o 
   2   7   2      197.46      154.73     34.36 o 
   3   7   2        0.01        2.02      5.40 o 
   4   7   2       23.60        7.31      8.35 o 
   5   7   2       23.49       12.83      9.61 o 
   6   7   2       42.16       19.58     13.76 o 
   7   7   2        0.24        3.57     10.62 o 
   8   7   2        5.77        5.79     14.11 o 
   9   7   2      156.66      137.87     71.42 o 
  10   7   2        0.58        3.70     20.99 o 
 -10   8   2        5.98        8.03     22.66 o 
  -9   8   2        5.54        6.70     11.39 o 
  -8   8   2      116.84       92.90     80.92 o 
  -7   8   2        5.96        4.06     12.42 o 
  -6   8   2      167.60       30.41     69.08 o 
  -5   8   2      352.25      331.15     50.73 o 
  -4   8   2        2.78        5.23      8.49 o 
  -3   8   2      159.49      162.04     26.60 o 
  -2   8   2      603.67      621.94     41.35 o 
  -1   8   2       17.34       15.95     11.96 o 
   0   8   2        7.15        9.15     11.66 o 
   1   8   2      650.79      656.89     44.93 o 
   2   8   2        7.47        9.35      7.70 o 
   3   8   2       20.42        6.77      8.79 o 
   4   8   2      110.96       25.01     51.48 o 
   5   8   2       21.04       18.79     14.68 o 
   6   8   2        0.17        0.76      4.19 o 
   7   8   2       27.37       21.93     24.55 o 
   8   8   2       14.76       31.73     31.57 o 
   9   8   2       72.16       68.78     74.94 o 
  10   8   2       26.78       30.61     25.61 o 
  -9   9   2        1.24        4.42     34.28 o 
  -8   9   2        4.70        6.56     11.96 o 
  -7   9   2       19.22        8.46      8.48 o 
  -6   9   2      211.93       61.25     81.22 o 
  -5   9   2        0.15        1.30      8.25 o 
  -4   9   2       30.96       40.66     21.29 o 
  -3   9   2       58.86       50.24     25.26 o 
  -2   9   2      202.37      206.82     31.50 o 
  -1   9   2        1.90        2.92      9.74 o 
   0   9   2      475.44      452.99     34.13 o 
   1   9   2     1372.15     1373.82     70.69 o 
   2   9   2        0.73        1.01      7.00 o 
   3   9   2      133.28      147.40     23.80 o 
   4   9   2      309.29      283.34     31.66 o 
   5   9   2       37.08       56.09     42.52 o 
   6   9   2      127.99       75.34     36.33 o 
   7   9   2       37.24       37.71     33.50 o 
   8   9   2        4.37        7.46     13.29 o 
   9   9   2       31.22       16.18     35.68 o 
  -8  10   2      128.85      123.38    116.85 o 
  -7  10   2      101.69       85.47     89.58 o 
  -6  10   2      754.41      884.77     95.83 o 
  -5  10   2      124.84      136.17     25.59 o 
  -4  10   2      111.63      100.49     26.78 o 
  -3  10   2      220.35      210.79     27.75 o 
  -2  10   2       76.28       71.53     32.82 o 
  -1  10   2       52.35       39.60     20.86 o 
   0  10   2      270.29      254.35     28.34 o 
   1  10   2        1.42        2.51      7.25 o 
   2  10   2      456.06      251.53    129.60 o 
   3  10   2       27.93       33.21     26.21 o 
   4  10   2      246.99      246.13     58.47 o 
   5  10   2      104.04       83.75     68.95 o 
   6  10   2       67.53       81.47     70.27 o 
   7  10   2      200.16      251.94     55.50 o 
   8  10   2       21.47       32.21     42.87 o 
  -7  11   2       53.48       40.87     66.44 o 
  -6  11   2       52.93       62.45     40.58 o 
  -5  11   2      157.85      147.82    131.17 o 
  -4  11   2      149.49      172.69    120.07 o 
  -3  11   2      605.74      679.96     45.29 o 
  -2  11   2        0.48        4.89      8.52 o 
  -1  11   2        0.95        4.14      9.63 o 
   0  11   2      393.05      463.57     54.26 o 
   1  11   2       74.35       91.38     54.33 o 
   2  11   2        2.46        6.10     14.57 o 
   3  11   2       39.45       49.76     50.52 o 
   4  11   2        1.17        5.76     12.00 o 
   5  11   2       11.31        5.86     11.53 o 
   6  11   2       26.72       32.63     48.57 o 
  -5  12   2        0.56        6.06     27.75 o 
  -4  12   2      128.66      101.11    127.83 o 
  -3  12   2       58.48       63.08     92.22 o 
  -2  12   2      172.93      165.17    123.00 o 
  -1  12   2       36.83       41.89     37.65 o 
   0  12   2        8.92       10.09     14.77 o 
   1  12   2       28.27       37.66     34.63 o 
   2  12   2       35.85       26.32     27.98 o 
   3  12   2        5.60       10.50     18.21 o 
   4  12   2      213.70      282.60     38.31 o 
 -13   1   3        4.63       15.15     23.04 o 
 -12   1   3        0.69        7.72     13.63 o 
 -11   1   3        0.40        3.77     15.02 o 
 -10   1   3       23.89       22.51     18.62 o 
  -9   1   3      202.95      200.07     24.20 o 
  -8   1   3       20.90       25.48     11.96 o 
  -7   1   3      118.56      127.42     20.91 o 
  -6   1   3      541.37      589.68     30.39 o 
  -5   1   3      162.25      195.12     15.41 o 
  -4   1   3      429.39      453.25     40.13 o 
  -3   1   3     1147.93     1160.96     25.93 o 
  -2   1   3     5242.04     5297.64    117.99 o 
  -1   1   3    12365.13    11193.53    263.53 o 
   0   1   3     6561.17     5952.86     72.37 o 
   1   1   3      708.65      714.21     10.66 o 
   2   1   3     6025.94     5902.73     49.83 o 
   3   1   3      130.64      120.11      7.23 o 
   4   1   3      768.71      800.95     16.82 o 
   5   1   3      340.18      337.91     16.61 o 
   6   1   3       79.31       78.16     12.22 o 
   7   1   3        1.67        1.81      3.79 o 
   8   1   3       13.01        6.57      5.83 o 
   9   1   3      626.75      680.57     63.66 o 
  10   1   3      684.57      720.50     53.84 o 
  11   1   3       10.04       14.99     16.30 o 
  12   1   3        5.36        5.35     13.39 o 
 -13   2   3       38.02       35.16     48.57 o 
 -12   2   3       43.01       41.53     32.76 o 
 -11   2   3       16.58        7.62     10.19 o 
 -10   2   3       20.89       21.55     14.23 o 
  -9   2   3       40.86       56.54     32.80 o 
  -8   2   3      415.37      449.65     58.57 o 
  -7   2   3      425.89      417.28     37.76 o 
  -6   2   3       76.69       50.58     26.97 o 
  -5   2   3      354.09      372.56     33.05 o 
  -4   2   3     1246.12     1450.48     30.27 o 
  -3   2   3      688.69      671.03     49.00 o 
  -2   2   3     3455.97     3543.30     47.66 o 
  -1   2   3     5473.64     5323.27     58.51 o 
   0   2   3     4788.56     4775.85     52.94 o 
   1   2   3      143.93      128.72      7.76 o 
   2   2   3      312.42      304.75      9.12 o 
   3   2   3       72.20       59.51      6.70 o 
   4   2   3      159.78      153.62     10.81 o 
   5   2   3       76.64       96.24     10.14 o 
   6   2   3        3.61        3.47      3.81 o 
   7   2   3      145.62      137.12     10.78 o 
   8   2   3      281.61      314.52     40.10 o 
   9   2   3        0.07       13.64     16.25 o 
  10   2   3        1.08        6.32     11.63 o 
  11   2   3       16.63       14.26     13.45 o 
  12   2   3       47.66       22.69     18.76 o 
 -12   3   3      144.63      114.57     96.27 o 
 -11   3   3       38.03       38.69     26.87 o 
 -10   3   3      195.53      178.21     28.50 o 
  -9   3   3       29.42       30.30     17.17 o 
  -8   3   3       46.44       60.12     29.60 o 
  -7   3   3      916.37      947.91     57.15 o 
  -6   3   3     1124.29     1217.42     67.26 o 
  -5   3   3        1.30        6.33      6.19 o 
  -4   3   3      138.84      126.19     13.77 o 
  -3   3   3      153.79      130.20      8.76 o 
  -2   3   3      384.44      400.88     12.56 o 
  -1   3   3      632.02      661.33     13.24 o 
   0   3   3     1084.95     1098.76     17.56 o 
   1   3   3      422.34      317.35     48.90 o 
   2   3   3      515.02      551.38     13.08 o 
   3   3   3      829.29      638.39    126.61 o 
   4   3   3       68.53       68.28     10.77 o 
   5   3   3     2067.19     2224.07     92.08 o 
   6   3   3     1007.05      983.06     55.11 o 
   7   3   3     1016.91      978.85     55.08 o 
   8   3   3      798.98      496.33    227.14 o 
   9   3   3       25.55       23.64     18.24 o 
  10   3   3      113.45      110.88     51.74 o 
  11   3   3       63.62       30.65     26.45 o 
  12   3   3       93.19      104.20     54.12 o 
 -12   4   3       50.96       49.49     34.85 o 
 -11   4   3      218.72      210.66     98.41 o 
 -10   4   3       78.36       94.97     58.87 o 
  -9   4   3       15.07       11.83     11.68 o 
  -8   4   3        0.95        4.93     12.52 o 
  -7   4   3      671.06      470.39    155.32 o 
  -6   4   3      517.02      211.98    120.62 o 
  -5   4   3      601.93      584.82     36.12 o 
  -4   4   3      532.74      510.99     34.28 o 
  -3   4   3      764.66      484.49    120.45 o 
  -2   4   3     2345.43     2215.85     40.51 o 
  -1   4   3      359.11      334.90     11.30 o 
   0   4   3     5063.93     5156.40     91.78 o 
   1   4   3       77.18       60.29      6.63 o 
   2   4   3     1348.08     1186.99     61.38 o 
   3   4   3      734.18      734.83     26.28 o 
   4   4   3      351.24      346.49     29.64 o 
   5   4   3      319.24      357.64     22.42 o 
   6   4   3      535.04      348.94    128.86 o 
   7   4   3       31.11       21.52      7.60 o 
   8   4   3       86.15      106.54     46.06 o 
   9   4   3        1.06        7.51     12.74 o 
  10   4   3      238.14       70.62     83.19 o 
  11   4   3      178.57      195.67     56.26 o 
  12   4   3      267.38      231.21     42.61 o 
 -12   5   3       67.94       48.04     38.13 o 
 -11   5   3       14.72       17.65     16.06 o 
 -10   5   3       43.99       39.48     27.46 o 
  -9   5   3      399.00      243.15    125.49 o 
  -8   5   3       68.00       90.76     44.37 o 
  -7   5   3       13.97       18.35     16.53 o 
  -6   5   3      173.48      177.51     14.24 o 
  -5   5   3     2489.81     2560.33    108.35 o 
  -4   5   3     1814.98     1783.37     80.37 o 
  -3   5   3     2340.62     2279.86     61.39 o 
  -2   5   3     5167.40     5229.11    116.35 o 
  -1   5   3      762.21      836.44     29.56 o 
   0   5   3      123.44       81.77     11.89 o 
   1   5   3     1993.62     2101.71     68.33 o 
   2   5   3        0.39        1.53      2.64 o 
   3   5   3     1101.80      830.60    174.99 o 
   4   5   3      135.19       90.00     30.13 o 
   5   5   3      291.30      287.65     17.97 o 
   6   5   3       64.97       49.75     16.96 o 
   7   5   3       80.59       32.14     21.90 o 
   8   5   3      223.73      226.76     40.07 o 
   9   5   3       56.32       56.28     32.38 o 
  10   5   3      101.27       35.29     43.37 o 
  11   5   3       28.47       30.76     26.77 o 
 -11   6   3       38.53       32.71     23.23 o 
 -10   6   3      347.16      160.93    121.77 o 
  -9   6   3       25.12       49.96     32.26 o 
  -8   6   3       13.45       18.81     19.91 o 
  -7   6   3       83.47       35.83     39.50 o 
  -6   6   3      110.34      105.91     54.25 o 
  -5   6   3       25.01       22.00     15.55 o 
  -4   6   3      348.33      338.99     32.09 o 
  -3   6   3       19.41       17.18      8.59 o 
  -2   6   3      796.17      766.03     43.49 o 
  -1   6   3      369.96      343.75     29.63 o 
   0   6   3      525.12      498.87     31.53 o 
   1   6   3      911.61      893.53     27.64 o 
   2   6   3      191.36      104.53     45.84 o 
   3   6   3       46.87       37.90     16.35 o 
   4   6   3      794.68      778.18     35.41 o 
   5   6   3       36.25       40.19     22.36 o 
   6   6   3        0.46        4.37      5.98 o 
   7   6   3      369.90      121.32    108.80 o 
   8   6   3        5.30        2.18      8.09 o 
   9   6   3       15.08       11.24     15.26 o 
  10   6   3       32.81       21.19     28.88 o 
  11   6   3      146.35      135.57     89.60 o 
 -11   7   3      295.68      165.28     88.28 o 
 -10   7   3       90.29       71.41     52.06 o 
  -9   7   3      256.58      293.43     42.99 o 
  -8   7   3       46.94       56.28     40.30 o 
  -7   7   3      814.53      918.16     80.41 o 
  -6   7   3       15.04        5.78     10.34 o 
  -5   7   3       61.19       68.93     43.10 o 
  -4   7   3     1223.61     1247.05     90.37 o 
  -3   7   3      155.36      157.86     19.75 o 
  -2   7   3      487.81      526.17     34.22 o 
  -1   7   3      113.83      136.11     20.08 o 
   0   7   3     1969.67     1968.59     76.54 o 
   1   7   3      702.95      676.12     31.94 o 
   2   7   3       84.54       72.39     13.15 o 
   3   7   3       30.22       11.18      8.45 o 
   4   7   3       40.49       15.46     12.36 o 
   5   7   3       24.33       23.19     11.88 o 
   6   7   3        0.13        3.67      5.44 o 
   7   7   3      151.12      161.25     27.60 o 
   8   7   3      447.21      510.03     65.41 o 
   9   7   3       82.93       72.53     44.77 o 
  10   7   3      215.68      242.22     73.80 o 
 -10   8   3      117.64      109.79     98.56 o 
  -9   8   3        0.07        5.44     14.36 o 
  -8   8   3       31.62       17.86     21.45 o 
  -7   8   3       86.88       80.65     54.48 o 
  -6   8   3      293.32      263.90     45.86 o 
  -5   8   3      287.29      265.01     29.82 o 
  -4   8   3       19.88       21.69     17.99 o 
  -3   8   3       29.59       33.54     16.17 o 
  -2   8   3      996.59     1026.06     57.00 o 
  -1   8   3     1401.22     1512.91     86.00 o 
   0   8   3     1440.26     1536.73     87.06 o 
   1   8   3     1273.57     1158.10     60.32 o 
   2   8   3     1333.77     1342.95     66.02 o 
   3   8   3       34.62       23.56     15.46 o 
   4   8   3      204.25      182.66     24.64 o 
   5   8   3        4.04        4.91      6.55 o 
   6   8   3      135.00      130.63     27.55 o 
   7   8   3       12.51       19.97     28.21 o 
   8   8   3       28.36       13.98     26.75 o 
   9   8   3        4.48       12.42     25.59 o 
  10   8   3       77.51       85.72     85.09 o 
  -9   9   3      258.05      331.74     54.33 o 
  -8   9   3      255.29      309.65     43.67 o 
  -7   9   3       94.90      122.45     61.40 o 
  -6   9   3        0.08        4.93     12.22 o 
  -5   9   3      151.33       57.30     83.59 o 
  -4   9   3      172.02      208.44     28.15 o 
  -3   9   3      491.56      492.30     44.18 o 
  -2   9   3      431.62      392.01     39.14 o 
  -1   9   3        0.45        4.64      7.57 o 
   0   9   3      472.36      507.73     36.28 o 
   1   9   3        2.61        6.10      7.46 o 
   2   9   3      143.98      164.65     23.69 o 
   3   9   3     1277.12     1249.61    124.06 o 
   4   9   3      197.27      236.73     46.59 o 
   5   9   3       71.60       73.96     41.21 o 
   6   9   3       56.15       55.85     48.27 o 
   7   9   3      415.17      448.91     55.56 o 
   8   9   3      238.96      306.70     53.83 o 
   9   9   3      215.36      255.25     73.31 o 
  -8  10   3       66.05       53.46     49.39 o 
  -7  10   3       54.02       52.49     51.74 o 
  -6  10   3      163.82      157.33     39.09 o 
  -5  10   3       96.55       90.61     27.62 o 
  -4  10   3       35.01       35.16     32.05 o 
  -3  10   3        1.66        9.97      9.58 o 
  -2  10   3      159.09      172.16     32.39 o 
  -1  10   3        5.15        6.76      9.54 o 
   0  10   3      713.24      744.16     38.08 o 
   1  10   3       44.90       63.31     27.05 o 
   2  10   3        0.07        1.47     19.96 o 
   3  10   3      238.54      267.11     32.83 o 
   4  10   3       90.75      109.59     80.33 o 
   5  10   3      186.39      203.62     30.04 o 
   6  10   3       61.33       83.51     67.08 o 
   7  10   3      154.71      129.67    153.82 o 
   8  10   3        2.81        7.43     15.31 o 
  -6  11   3       48.90       59.42     58.69 o 
  -5  11   3       11.50        7.49     17.38 o 
  -4  11   3       10.67        7.28     10.25 o 
  -3  11   3      191.00      252.63     34.44 o 
  -2  11   3       45.50       43.68     25.90 o 
  -1  11   3       10.56       12.57     13.13 o 
   0  11   3      128.43      143.65     80.59 o 
   1  11   3      106.49       88.06     64.50 o 
   2  11   3       43.64       47.82     47.84 o 
   3  11   3      100.51       21.19     36.04 o 
   4  11   3       12.77        9.75     10.55 o 
   5  11   3        9.32        6.22     12.46 o 
   6  11   3       61.05       17.35     38.20 o 
  -4  12   3      273.79      267.01     71.00 o 
  -3  12   3       60.09       41.86     42.12 o 
  -2  12   3       21.15       36.28     24.14 o 
  -1  12   3       40.78       36.98     31.46 o 
   0  12   3        5.00        4.73     10.57 o 
   1  12   3        0.02        3.55     13.58 o 
   2  12   3       72.84       51.72     52.35 o 
   3  12   3      148.20      177.98     38.06 o 
   4  12   3       17.09       24.08     22.55 o 
 -13   0   4       27.73       30.81     33.64 o 
 -12   0   4       20.45       11.83     18.81 o 
 -11   0   4      199.42      208.54    139.71 o 
 -10   0   4      125.98      109.14     76.83 o 
  -9   0   4       26.30       16.78     11.29 o 
  -8   0   4      655.90      624.07     41.13 o 
  -7   0   4        0.14        2.63      3.92 o 
  -6   0   4     2448.84     2616.51    131.59 o 
  -5   0   4      893.12      910.14     38.15 o 
  -4   0   4      837.19      781.46     24.88 o 
  -3   0   4     3642.34     3872.77     89.39 o 
  -2   0   4     1922.76     1773.46     54.98 o 
  -1   0   4       45.67       41.81     11.11 o 
   0   0   4     5985.49     5328.48    104.52 o 
   1   0   4    73695.35    79480.45   1025.82 o 
   2   0   4      116.69      126.28     15.22 o 
   3   0   4        0.03        3.81      4.73 o 
   4   0   4       34.04       33.84      8.12 o 
   5   0   4      181.39      227.70     22.94 o 
   6   0   4      512.60      459.95     46.98 o 
   7   0   4      498.12      508.23     29.79 o 
   8   0   4        2.22        4.79      6.12 o 
   9   0   4       94.35       93.66     57.00 o 
  10   0   4        3.93       14.19     23.67 o 
  11   0   4      263.34      309.22    127.83 o 
  12   0   4       35.15       40.96     40.66 o 
 -13   1   4       17.69       24.07     25.92 o 
 -12   1   4      172.28      154.87     82.52 o 
 -11   1   4      142.53      165.47     58.87 o 
 -10   1   4      108.81       68.34     40.56 o 
  -9   1   4     1828.69     1899.07     96.69 o 
  -8   1   4      418.56      406.37     28.02 o 
  -7   1   4      499.00      545.77     36.80 o 
  -6   1   4      133.17      145.53     15.09 o 
  -5   1   4      263.02      343.24     20.44 o 
  -4   1   4      127.00      102.37      7.24 o 
  -3   1   4      452.87      417.62     10.44 o 
  -2   1   4      124.22      130.82      6.77 o 
  -1   1   4        5.02        7.31      2.73 o 
   0   1   4      836.48      830.78     11.94 o 
   1   1   4    12836.40    12113.02    196.08 o 
   2   1   4     9752.71     9559.28    115.30 o 
   3   1   4     2070.03     2014.59     29.95 o 
   4   1   4     1310.91     1312.27     23.60 o 
   5   1   4     3492.91     3565.10     68.44 o 
   6   1   4      225.45      221.95     11.22 o 
   7   1   4       44.81       41.52     16.10 o 
   8   1   4      105.18      101.98     17.49 o 
   9   1   4       60.34       60.45     32.23 o 
  10   1   4      648.14      673.00     55.83 o 
  11   1   4       64.22       50.36     37.20 o 
  12   1   4        3.36        5.84      9.55 o 
 -12   2   4       45.43       15.29     26.61 o 
 -11   2   4       39.38       19.38     23.43 o 
 -10   2   4        4.29        5.46     14.48 o 
  -9   2   4      165.55      131.14     29.33 o 
  -8   2   4     1532.50     1596.73     81.05 o 
  -7   2   4      202.89      233.24     44.43 o 
  -6   2   4     1347.31     1547.88     80.27 o 
  -5   2   4      913.62      844.22    115.00 o 
  -4   2   4      220.78      272.77     13.72 o 
  -3   2   4     2626.31     2592.49     46.47 o 
  -2   2   4     2281.92     2366.71     41.54 o 
  -1   2   4     3246.48     3138.73     30.04 o 
   0   2   4       10.77       11.38      3.76 o 
   1   2   4     2769.56     2684.36     30.95 o 
   2   2   4        8.87        8.27      2.54 o 
   3   2   4       48.77       54.93      6.27 o 
   4   2   4      694.03      720.53     20.13 o 
   5   2   4     2434.39     2697.55     47.52 o 
   6   2   4      477.09      526.73     26.64 o 
   7   2   4       32.86       23.08     10.80 o 
   8   2   4       10.05       15.94      9.92 o 
   9   2   4      177.60      226.79     50.06 o 
  10   2   4        1.00        6.83     11.83 o 
  11   2   4      511.37      553.56     52.64 o 
  12   2   4      228.64      202.95     50.63 o 
 -12   3   4        0.39        8.08     11.86 o 
 -11   3   4       47.16       64.90     40.86 o 
 -10   3   4      264.46      305.88     41.01 o 
  -9   3   4       49.90       73.69     33.87 o 
  -8   3   4       73.77       91.16     52.11 o 
  -7   3   4       57.12       69.59     29.09 o 
  -6   3   4      385.53      419.39     38.40 o 
  -5   3   4      290.30      232.62     24.34 o 
  -4   3   4      939.44      748.27    137.38 o 
  -3   3   4     1419.88     1431.53     26.87 o 
  -2   3   4       11.74        9.25      3.75 o 
  -1   3   4      265.78      240.49     10.61 o 
   0   3   4       38.84       30.85      5.68 o 
   1   3   4     1255.69     1221.97     24.37 o 
   2   3   4        8.02        4.00      1.78 o 
   3   3   4     3031.51     3134.83     54.79 o 
   4   3   4     1004.60      996.09     30.94 o 
   5   3   4        0.36        4.56      4.36 o 
   6   3   4        2.28        3.06      4.23 o 
   7   3   4        1.06        3.95      4.67 o 
   8   3   4       51.59       62.40     22.24 o 
   9   3   4       43.58       44.13     26.77 o 
  10   3   4      165.36      156.75     70.57 o 
  11   3   4        7.32        4.30     15.54 o 
  12   3   4       54.62       48.10     48.25 o 
 -12   4   4       99.51       72.70     73.84 o 
 -11   4   4        7.76       15.40     15.56 o 
 -10   4   4      100.50      105.15     61.74 o 
  -9   4   4       64.97       77.14     45.60 o 
  -8   4   4        0.04        3.66     11.83 o 
  -7   4   4      183.24       61.23     74.29 o 
  -6   4   4      441.18      448.37     26.92 o 
  -5   4   4      114.79       91.74     11.30 o 
  -4   4   4      510.27      505.39     33.96 o 
  -3   4   4       28.38       46.35     16.50 o 
  -2   4   4       52.17       62.23     10.75 o 
  -1   4   4     1150.72     1128.60     22.35 o 
   0   4   4      453.66      425.20     12.08 o 
   1   4   4        1.25        0.31      1.56 o 
   2   4   4      831.26      861.98     44.27 o 
   3   4   4      662.76      709.38     23.26 o 
   4   4   4       37.20       43.83     15.90 o 
   5   4   4       67.84       57.50     17.15 o 
   6   4   4      340.30      233.65     66.26 o 
   7   4   4      334.15      216.68     74.60 o 
   8   4   4      105.76      121.78     55.15 o 
   9   4   4      470.93      497.87     49.10 o 
  10   4   4       78.39       70.00     48.75 o 
  11   4   4       14.99       16.09     19.37 o 
  12   4   4       12.15       20.31     21.63 o 
 -12   5   4        0.05        9.43     19.46 o 
 -11   5   4       46.14       30.53     25.27 o 
 -10   5   4      155.13       91.77     42.66 o 
  -9   5   4      328.32      335.46     39.48 o 
  -8   5   4      586.48      488.68     55.36 o 
  -7   5   4      101.02      133.35     72.16 o 
  -6   5   4      894.42      885.45     56.11 o 
  -5   5   4        8.03        8.67      7.49 o 
  -4   5   4      291.27      306.01     20.80 o 
  -3   5   4       21.21       26.60     14.79 o 
  -2   5   4      374.66      427.22     26.78 o 
  -1   5   4     1474.14     1540.94     45.58 o 
   0   5   4       52.89       54.34      8.93 o 
   1   5   4        4.96        4.52      2.78 o 
   2   5   4      278.92      107.80     69.64 o 
   3   5   4        8.40        3.67      2.59 o 
   4   5   4      147.52      105.04     38.76 o 
   5   5   4        3.64        3.75      4.00 o 
   6   5   4      171.25      154.63     14.48 o 
   7   5   4       85.36       90.44     16.64 o 
   8   5   4      794.67      827.84     69.31 o 
   9   5   4       60.80       60.92     31.47 o 
  10   5   4        1.83        7.37     15.43 o 
  11   5   4       13.83        7.36     13.47 o 
 -11   6   4        8.14       11.97     11.92 o 
 -10   6   4       13.25       10.10     16.28 o 
  -9   6   4       43.79       28.48     22.33 o 
  -8   6   4        9.28       15.19     18.96 o 
  -7   6   4      548.47      459.81     52.52 o 
  -6   6   4       13.47       14.43     16.96 o 
  -5   6   4       45.29       36.76     21.78 o 
  -4   6   4       18.45       24.23     16.57 o 
  -3   6   4        9.87        8.35      7.58 o 
  -2   6   4      682.88      724.17     39.40 o 
  -1   6   4       52.74       14.15     17.73 o 
   0   6   4       82.16       96.40     12.31 o 
   1   6   4       17.04       17.38      8.39 o 
   2   6   4        2.80        4.70      4.39 o 
   3   6   4      261.51       96.12     67.42 o 
   4   6   4       49.81       20.90     15.52 o 
   5   6   4      325.00      345.42     24.69 o 
   6   6   4       39.02       16.74     17.84 o 
   7   6   4      244.03      121.25     55.21 o 
   8   6   4      182.66       30.65     82.86 o 
   9   6   4      108.46      116.88     64.30 o 
  10   6   4        0.05        5.90     19.52 o 
  11   6   4       36.55       41.26     35.24 o 
 -11   7   4       19.09       12.07     26.90 o 
 -10   7   4       61.21       55.13     54.39 o 
  -9   7   4       51.45       35.42     30.88 o 
  -8   7   4       26.19       30.14     24.47 o 
  -7   7   4        1.05        5.69     12.82 o 
  -6   7   4       25.02       25.20     18.76 o 
  -5   7   4     1020.08     1009.45     69.72 o 
  -4   7   4      298.36      279.34     31.15 o 
  -3   7   4       11.11       10.46      8.10 o 
  -2   7   4      182.17      171.92     20.00 o 
  -1   7   4      286.81      283.61     17.50 o 
   0   7   4        2.65        3.09      3.03 o 
   1   7   4       22.03       24.93     12.61 o 
   2   7   4        1.23        3.92      3.78 o 
   3   7   4      581.41      547.87     33.66 o 
   4   7   4       17.06       11.07      7.93 o 
   5   7   4      328.29      313.03     23.41 o 
   6   7   4      157.99       64.68     61.08 o 
   7   7   4        1.95        3.77     17.46 o 
   8   7   4        0.00        8.29     17.34 o 
   9   7   4        3.06       12.67     19.29 o 
  10   7   4        6.89       13.75     25.44 o 
 -10   8   4        3.46        6.11      9.78 o 
  -9   8   4       65.70       20.91     24.06 o 
  -8   8   4        0.86        9.88     11.43 o 
  -7   8   4        5.16        5.77     11.94 o 
  -6   8   4       18.96        8.26     12.67 o 
  -5   8   4       62.55       75.62     44.32 o 
  -4   8   4       12.52        7.52     11.16 o 
  -3   8   4       76.76       42.47     20.17 o 
  -2   8   4        0.70        3.62      8.23 o 
  -1   8   4      953.90      925.07     51.99 o 
   0   8   4        1.71        3.06      5.25 o 
   1   8   4       24.03       17.43      8.60 o 
   2   8   4       25.46        8.51      8.01 o 
   3   8   4      553.70      515.23     34.03 o 
   4   8   4      105.13        7.61     34.54 o 
   5   8   4       86.64       76.53     42.95 o 
   6   8   4        0.23        3.66      7.78 o 
   7   8   4       48.18       49.48     32.52 o 
   8   8   4       16.14       12.54     24.42 o 
   9   8   4       83.46       78.16     56.71 o 
  -9   9   4       15.89       14.64     23.34 o 
  -8   9   4       18.33        8.40     15.45 o 
  -7   9   4      315.38      343.38     45.54 o 
  -6   9   4        5.21       10.12     13.08 o 
  -5   9   4       28.27       22.43     19.00 o 
  -4   9   4      166.42       26.38     62.76 o 
  -3   9   4        1.44        4.35      9.95 o 
  -2   9   4      154.91      168.87     26.91 o 
  -1   9   4      300.44      279.49     27.10 o 
   0   9   4      882.17      865.29     66.28 o 
   1   9   4       10.07        6.66      6.97 o 
   2   9   4       53.61       44.44     12.31 o 
   3   9   4      186.60      187.62     32.79 o 
   4   9   4       29.27       40.64     20.49 o 
   5   9   4       27.30       36.28     23.60 o 
   6   9   4        0.06        3.83      6.63 o 
   7   9   4       26.15       16.75     18.33 o 
   8   9   4       35.00       37.88     50.99 o 
   9   9   4        3.97        7.61     23.49 o 
  -8  10   4       13.50       17.50     19.08 o 
  -7  10   4        1.23        6.79     12.83 o 
  -6  10   4        1.52        4.36      9.74 o 
  -5  10   4        0.11        2.79     11.06 o 
  -4  10   4       63.10       55.23     31.71 o 
  -3  10   4      280.08      265.46     27.64 o 
  -2  10   4        7.87       10.98      8.25 o 
  -1  10   4      253.16      268.71     31.06 o 
   0  10   4        0.10        3.77      7.50 o 
   1  10   4        7.23        7.58     10.17 o 
   2  10   4       10.89       14.92     18.54 o 
   3  10   4      151.63      165.69     45.73 o 
   4  10   4      226.16      209.61     29.51 o 
   5  10   4      208.40      224.49     42.88 o 
   6  10   4       54.54       77.58    100.43 o 
   7  10   4      119.13      133.80    131.37 o 
  -6  11   4        2.32        8.18     20.76 o 
  -5  11   4       19.09       17.54     18.28 o 
  -4  11   4        0.14        3.93     12.03 o 
  -3  11   4       73.88       76.49     62.16 o 
  -2  11   4       80.64       78.40     46.29 o 
  -1  11   4       25.10       26.32     23.99 o 
   0  11   4        1.85        6.99     15.14 o 
   1  11   4      466.24      476.37     45.65 o 
   2  11   4      134.20      127.75     92.59 o 
   3  11   4      180.71      223.76     36.40 o 
   4  11   4       80.32       81.82     71.04 o 
   5  11   4      144.40      165.02     39.62 o 
   6  11   4       92.52       72.73     81.51 o 
  -4  12   4      175.93      250.31     68.69 o 
  -3  12   4       90.97      115.36     86.95 o 
  -2  12   4      216.31      239.20     35.42 o 
  -1  12   4      196.58      245.17     40.11 o 
   0  12   4       37.05       41.40     34.61 o 
   1  12   4      136.11      110.02     90.40 o 
   2  12   4       40.75       41.09     59.23 o 
   3  12   4      102.43       21.41     29.62 o 
   4  12   4      205.76      227.90     43.72 o 
 -13   1   5        0.17        8.62     10.62 o 
 -12   1   5       98.25       80.35     63.34 o 
 -11   1   5      295.92      291.48     36.53 o 
 -10   1   5       42.02       24.94     16.54 o 
  -9   1   5       38.17       44.95     20.90 o 
  -8   1   5       48.92       50.57     13.20 o 
  -7   1   5       72.22       61.76      9.27 o 
  -6   1   5      366.47      383.80     31.52 o 
  -5   1   5      133.86      156.40     12.02 o 
  -4   1   5      567.27      652.65     17.04 o 
  -3   1   5      623.18      632.26     14.65 o 
  -2   1   5      434.17      441.54      9.15 o 
  -1   1   5       11.92        8.50      2.89 o 
   0   1   5     1642.97     1714.42     29.81 o 
   1   1   5     8069.75     7869.82     91.06 o 
   2   1   5     3983.00     4090.23     43.30 o 
   3   1   5     1602.07     1723.01     26.53 o 
   4   1   5      208.54      220.95     12.91 o 
   5   1   5        1.04        3.80      3.82 o 
   6   1   5        0.64        3.09      4.86 o 
   7   1   5       31.55       25.57     11.14 o 
   8   1   5        8.59       16.64     11.72 o 
   9   1   5        0.97        5.36     13.19 o 
  10   1   5       86.92       54.99     28.63 o 
  11   1   5      178.84      146.29    106.99 o 
  12   1   5        1.28        7.43     16.49 o 
 -12   2   5        4.13       10.24     13.19 o 
 -11   2   5      102.22       66.19     42.88 o 
 -10   2   5        2.82        4.09     13.43 o 
  -9   2   5       12.85       17.17     11.53 o 
  -8   2   5     1341.84     1438.36     73.51 o 
  -7   2   5     1125.39     1250.20     66.28 o 
  -6   2   5      537.01      468.47     66.85 o 
  -5   2   5      509.89      532.31     25.04 o 
  -4   2   5     3080.00     3368.16     73.64 o 
  -3   2   5      687.64      727.17     16.35 o 
  -2   2   5      353.53      344.36      9.88 o 
  -1   2   5      683.70      663.24     11.64 o 
   0   2   5     2273.37     2150.41     29.47 o 
   1   2   5       78.46       72.48      5.55 o 
   2   2   5       78.17       82.43      5.30 o 
   3   2   5       46.29       32.02      6.21 o 
   4   2   5        0.51        6.33      3.09 o 
   5   2   5       10.37       11.20      5.93 o 
   6   2   5       49.60       44.46     14.81 o 
   7   2   5       17.58       17.09     10.25 o 
   8   2   5       95.90      111.50     17.90 o 
   9   2   5       14.14       17.42     12.58 o 
  10   2   5      170.88       67.14     62.97 o 
  11   2   5       12.13       18.60     21.13 o 
  12   2   5       78.04       53.00     41.18 o 
 -12   3   5       62.79       78.78     63.49 o 
 -11   3   5       87.26       52.18     57.23 o 
 -10   3   5      325.14      314.53     46.16 o 
  -9   3   5      233.22      209.26     30.12 o 
  -8   3   5        4.53       12.48     11.25 o 
  -7   3   5      102.24       70.20     28.54 o 
  -6   3   5      546.42      589.32     29.20 o 
  -5   3   5      497.96      494.26     23.99 o 
  -4   3   5     2083.00     2221.83     58.91 o 
  -3   3   5       34.29       36.86      8.43 o 
  -2   3   5       10.76       23.24      7.16 o 
  -1   3   5       83.63       70.85      6.06 o 
   0   3   5     1770.45     1760.30     25.38 o 
   1   3   5      512.12      527.46     16.39 o 
   2   3   5     2099.86     2145.97     41.34 o 
   3   3   5       22.33       33.53      6.89 o 
   4   3   5       17.48       22.98      8.29 o 
   5   3   5      106.13      100.28     13.65 o 
   6   3   5       92.34       97.47     16.07 o 
   7   3   5       53.64       44.39     15.40 o 
   8   3   5      344.53      340.07     26.53 o 
   9   3   5      119.85      125.11     58.32 o 
  10   3   5       76.41       82.80     46.93 o 
  11   3   5       91.63       61.12     41.43 o 
  12   3   5       36.69       41.69     35.92 o 
 -12   4   5        2.95        7.64     13.63 o 
 -11   4   5        6.69        9.40     10.95 o 
 -10   4   5      345.50      131.01    119.18 o 
  -9   4   5        0.13        6.29      8.00 o 
  -8   4   5      185.05       71.58     78.55 o 
  -7   4   5      234.45       62.97    102.70 o 
  -6   4   5       10.84       14.89     10.79 o 
  -5   4   5      474.34      482.32     30.80 o 
  -4   4   5      137.57      122.50     16.50 o 
  -3   4   5      212.70      193.54     18.74 o 
  -2   4   5       37.71       53.01      9.99 o 
  -1   4   5       26.36       30.23      9.64 o 
   0   4   5     1183.25     1264.64     27.37 o 
   1   4   5      236.59      250.77     20.56 o 
   2   4   5      228.59       68.08     62.33 o 
   3   4   5      196.19       50.21     63.56 o 
   4   4   5     2395.89     2121.32    341.55 o 
   5   4   5      123.23       87.27     28.31 o 
   6   4   5       93.63       85.81     15.75 o 
   7   4   5      547.70      305.56    146.31 o 
   8   4   5       30.16       21.00     13.18 o 
   9   4   5       43.93       62.62     37.04 o 
  10   4   5       64.04       68.53     32.85 o 
  11   4   5        0.32        3.94     15.39 o 
  12   4   5        0.34        7.51     12.66 o 
 -12   5   5       61.80       58.19     65.37 o 
 -11   5   5      135.83      140.58     44.99 o 
 -10   5   5      180.24      111.70     57.19 o 
  -9   5   5        3.45       11.52     10.76 o 
  -8   5   5      801.34      784.02     91.32 o 
  -7   5   5        3.82        4.33     13.89 o 
  -6   5   5      618.34      626.76     42.71 o 
  -5   5   5      309.24      290.75     25.37 o 
  -4   5   5        2.41       -0.62      6.95 o 
  -3   5   5      299.18      325.55     33.63 o 
  -2   5   5     4539.12     4753.59    100.11 o 
  -1   5   5       53.63       44.38      7.64 o 
   0   5   5       63.32       52.96      6.60 o 
   1   5   5       55.40        9.05     15.91 o 
   2   5   5      629.10      578.75     33.80 o 
   3   5   5        1.09        2.49      2.68 o 
   4   5   5      295.30      216.31     48.12 o 
   5   5   5       35.90        9.78     11.30 o 
   6   5   5      295.47      209.65     61.99 o 
   7   5   5      298.97      212.90     60.04 o 
   8   5   5       28.02       29.09     23.97 o 
   9   5   5       25.35       15.60     17.44 o 
  10   5   5      101.91      108.98     73.83 o 
  11   5   5       50.31       49.79     44.31 o 
 -11   6   5       21.35       24.65     27.61 o 
 -10   6   5       17.31       37.10     23.90 o 
  -9   6   5      202.47      242.05     39.62 o 
  -8   6   5      308.60      340.17     47.35 o 
  -7   6   5       50.65       22.96     17.13 o 
  -6   6   5     3891.98     4118.43    169.53 o 
  -5   6   5      636.83      578.19     40.20 o 
  -4   6   5       12.13        6.94      8.15 o 
  -3   6   5       84.64      100.82     24.81 o 
  -2   6   5       52.38       44.56     19.38 o 
  -1   6   5        0.40        2.20      4.47 o 
   0   6   5     1405.81     1506.75     57.88 o 
   1   6   5      130.23       67.41     38.91 o 
   2   6   5      272.59      257.93      9.14 o 
   3   6   5       62.13       58.20      5.31 o 
   4   6   5      832.17      800.61     47.74 o 
   5   6   5     1384.07     1241.85     95.73 o 
   6   6   5     1805.86     1965.69     93.39 o 
   7   6   5      832.12      850.79     62.00 o 
   8   6   5      787.66      817.90     66.28 o 
   9   6   5      189.12      216.78    125.56 o 
  10   6   5        4.19        6.58     15.18 o 
  11   6   5       73.74       58.69     43.27 o 
 -10   7   5       27.90       30.45     22.53 o 
  -9   7   5       52.66       25.57     22.99 o 
  -8   7   5        1.47        8.66     11.93 o 
  -7   7   5        2.20        7.83      9.44 o 
  -6   7   5       81.12       90.66     54.97 o 
  -5   7   5      869.29      922.49     71.06 o 
  -4   7   5     1603.64     1631.58     94.05 o 
  -3   7   5      821.93      894.32     56.84 o 
  -2   7   5      333.62      330.66     30.12 o 
  -1   7   5      618.53      627.13     30.24 o 
   0   7   5     1386.22     1370.57     61.77 o 
   1   7   5      150.38      152.67     16.14 o 
   2   7   5     1279.69     1322.24     64.71 o 
   3   7   5      981.65     1002.20     65.08 o 
   4   7   5     1223.87     1223.03     78.32 o 
   5   7   5      161.88      170.94     15.62 o 
   6   7   5       17.88        6.87      8.54 o 
   7   7   5      115.76      133.68    107.97 o 
   8   7   5      461.69      489.12     60.97 o 
   9   7   5      329.63      305.64     82.03 o 
  10   7   5      119.74      132.80    103.25 o 
 -10   8   5       42.43       53.45     46.44 o 
  -9   8   5       43.80       60.14     59.21 o 
  -8   8   5      241.07      295.22     39.92 o 
  -7   8   5       43.54       30.91     23.54 o 
  -6   8   5      213.19      265.49     33.65 o 
  -5   8   5      491.61      256.50    183.38 o 
  -4   8   5      257.66      279.96     33.69 o 
  -3   8   5        0.05        4.72     11.09 o 
  -2   8   5      479.47      418.45     34.29 o 
  -1   8   5        9.78        9.21      8.41 o 
   0   8   5      252.39      245.16     17.49 o 
   1   8   5       17.22       24.45     11.92 o 
   2   8   5       81.76       99.23     13.80 o 
   3   8   5       98.82      144.23     70.46 o 
   4   8   5      357.72      376.10     45.65 o 
   5   8   5      657.77      671.44     62.90 o 
   6   8   5      168.64      184.86     61.82 o 
   7   8   5       73.38       73.29     85.18 o 
   8   8   5       12.50       17.62     26.21 o 
   9   8   5       41.92       48.56     41.20 o 
  -9   9   5       71.53       73.17     75.81 o 
  -8   9   5       76.78       83.76     58.42 o 
  -7   9   5       86.19       54.63     45.37 o 
  -6   9   5       70.98       68.67     42.70 o 
  -5   9   5      119.93      119.14     37.63 o 
  -4   9   5      278.11      271.39     30.74 o 
  -3   9   5      898.48      940.31     68.73 o 
  -2   9   5       70.42       72.96     40.28 o 
  -1   9   5      108.64       26.89     26.88 o 
   0   9   5      326.28      346.35     33.28 o 
   1   9   5       34.51       52.65     28.08 o 
   2   9   5      361.48      411.16     50.45 o 
   3   9   5       28.58       19.54     15.46 o 
   4   9   5      386.89      382.85     40.14 o 
   5   9   5      101.77      116.04     73.33 o 
   6   9   5        9.91        7.94      9.12 o 
   7   9   5       10.66       16.24     23.08 o 
   8   9   5       56.48       40.74     41.44 o 
  -8  10   5      176.62      216.50     67.01 o 
  -7  10   5      322.37      319.59     45.16 o 
  -6  10   5       34.34       39.38     37.47 o 
  -5  10   5      191.05      229.21     36.50 o 
  -4  10   5        6.11       10.48     11.79 o 
  -3  10   5       91.77       27.43     24.95 o 
  -2  10   5       98.73      115.09     62.52 o 
  -1  10   5        1.76        7.07      9.79 o 
   0  10   5        2.71        8.44     11.84 o 
   1  10   5        3.16        7.56     11.31 o 
   2  10   5       22.42       23.63     21.89 o 
   3  10   5        1.35        8.01     13.32 o 
   4  10   5       13.81       13.79     10.40 o 
   5  10   5      210.54      264.47     58.19 o 
   6  10   5      579.18      716.93     85.83 o 
   7  10   5      156.07      151.84    167.25 o 
  -6  11   5       44.84       32.48     43.08 o 
  -5  11   5       24.03       34.34     25.44 o 
  -4  11   5      193.11      272.06     44.33 o 
  -3  11   5       15.86       28.49     20.63 o 
  -2  11   5        8.83        8.20     12.67 o 
  -1  11   5      326.61      365.47     44.03 o 
   0  11   5       53.15       72.35     45.99 o 
   1  11   5       24.43       17.05     12.75 o 
   2  11   5       13.13       14.25     18.08 o 
   3  11   5       29.18       45.27     36.33 o 
   4  11   5        7.41       13.09     18.36 o 
   5  11   5       43.31       25.46     22.24 o 
   6  11   5       12.19       26.26     34.09 o 
  -4  12   5       76.57       83.19    152.01 o 
  -3  12   5       16.66       20.71     24.46 o 
  -2  12   5      115.57       87.82     60.71 o 
  -1  12   5       90.91       73.48     51.64 o 
   0  12   5       51.26       58.75     42.83 o 
   1  12   5       62.08       50.27     50.55 o 
   2  12   5        6.14        9.42     15.53 o 
   3  12   5      104.64       87.80     66.21 o 
   4  12   5        6.45       13.11     15.78 o 
 -12   0   6        0.59        6.31     23.75 o 
 -11   0   6       42.79       54.32     55.93 o 
 -10   0   6       30.03       42.29     27.55 o 
  -9   0   6       84.46      111.42     82.72 o 
  -8   0   6       29.70       22.38     14.84 o 
  -7   0   6      487.63      457.60     36.53 o 
  -6   0   6     2431.67     2795.42    125.25 o 
  -5   0   6      673.87      796.75     35.14 o 
  -4   0   6      557.50      548.56     19.54 o 
  -3   0   6     2021.58     2089.07     60.40 o 
  -2   0   6     1788.42     1642.43     58.95 o 
  -1   0   6    13364.55    13382.43    445.29 o 
   0   0   6    13855.52    13421.14    346.42 o 
   1   0   6    25333.78    26226.91    743.22 o 
   2   0   6     1032.34     1174.61     28.35 o 
   3   0   6      294.13      337.71     15.46 o 
   4   0   6       15.02        8.10      5.73 o 
   5   0   6       18.37        4.88      6.87 o 
   6   0   6       20.29        9.47      8.44 o 
   7   0   6       22.55       24.18     17.85 o 
   8   0   6      223.74      219.68     41.47 o 
   9   0   6      970.74     1013.19    111.01 o 
  10   0   6      734.50      689.92     69.85 o 
  11   0   6      112.20      126.90    108.17 o 
  12   0   6       42.46       23.84     44.98 o 
 -12   1   6        0.11        7.61     17.97 o 
 -11   1   6       17.62       32.85     22.30 o 
 -10   1   6      206.72      217.70     34.02 o 
  -9   1   6      795.67      619.58    147.26 o 
  -8   1   6       32.67       39.23      6.17 o 
  -7   1   6      200.14      179.44     24.95 o 
  -6   1   6       59.91       78.60     12.61 o 
  -5   1   6      617.14      608.83     24.94 o 
  -4   1   6      658.87      663.35     18.47 o 
  -3   1   6     3484.98     3500.24     63.19 o 
  -2   1   6     1535.88     1478.36     18.71 o 
  -1   1   6      247.14      254.66      9.92 o 
   0   1   6      316.00      292.46      9.39 o 
   1   1   6     3938.72     4182.61     51.74 o 
   2   1   6      360.05      360.24     10.62 o 
   3   1   6        3.16        6.44      3.30 o 
   4   1   6       24.61       34.70     11.29 o 
   5   1   6      608.65      607.64     19.47 o 
   6   1   6      134.14      151.81     20.45 o 
   7   1   6      197.33      185.65     17.91 o 
   8   1   6     1136.15     1201.70     55.39 o 
   9   1   6      774.80      764.22     54.72 o 
  10   1   6      722.75      807.82     60.56 o 
  11   1   6       82.06      100.57     58.48 o 
  12   1   6        8.51        4.13     16.53 o 
 -12   2   6      191.48      101.24     54.63 o 
 -11   2   6      307.52      353.67     39.89 o 
 -10   2   6       40.88       59.24     30.40 o 
  -9   2   6       76.54      102.48     18.38 o 
  -8   2   6       10.23        7.49      8.40 o 
  -7   2   6      131.14      123.38      9.91 o 
  -6   2   6       75.27       77.46     15.89 o 
  -5   2   6      378.08      393.50     27.54 o 
  -4   2   6       10.33       17.44      6.50 o 
  -3   2   6      198.58      199.41      8.72 o 
  -2   2   6        0.48        2.86      3.04 o 
  -1   2   6      909.68      874.20     13.92 o 
   0   2   6      498.08      483.32     10.61 o 
   1   2   6      284.53      258.41      7.07 o 
   2   2   6       71.35       42.34      7.71 o 
   3   2   6     2729.58     2921.12     67.60 o 
   4   2   6       30.95       29.53      9.68 o 
   5   2   6     1228.75     1254.38     30.70 o 
   6   2   6      424.96      436.89     21.54 o 
   7   2   6      154.72      139.68     14.52 o 
   8   2   6       13.24       14.59     13.01 o 
   9   2   6      231.83      241.01     43.96 o 
  10   2   6       11.77       15.74     17.77 o 
  11   2   6      687.19      691.54     59.40 o 
  12   2   6        1.22        2.56     10.70 o 
 -12   3   6        2.33       12.21     16.00 o 
 -11   3   6        2.89        7.78     12.95 o 
 -10   3   6       13.02       11.24     13.36 o 
  -9   3   6        5.70        5.15     10.18 o 
  -8   3   6      976.95      946.54     54.46 o 
  -7   3   6      785.05      858.30     54.77 o 
  -6   3   6      287.04      253.61     32.26 o 
  -5   3   6      406.02      322.79     48.91 o 
  -4   3   6     2981.56     3157.98     68.34 o 
  -3   3   6     1280.38     1326.53     30.47 o 
  -2   3   6     2082.86     2131.36     33.11 o 
  -1   3   6      186.69      163.96      7.55 o 
   0   3   6     1435.12     1549.46     29.64 o 
   1   3   6     1868.19     2003.29     38.90 o 
   2   3   6      898.48      889.85     26.29 o 
   3   3   6      109.79       98.81     10.90 o 
   4   3   6       15.48       21.85      9.28 o 
   5   3   6      147.22      132.26     15.30 o 
   6   3   6       15.60       13.17      6.14 o 
   7   3   6      614.93      596.29     34.99 o 
   8   3   6      280.11      259.46     26.30 o 
   9   3   6       51.44       37.73     21.51 o 
  10   3   6      129.82      140.48     48.58 o 
  11   3   6        0.23        3.72     11.16 o 
  12   3   6       87.01       94.38     91.00 o 
 -12   4   6        1.80        3.25     11.02 o 
 -11   4   6      142.16      136.89     45.87 o 
 -10   4   6      116.32       98.63     57.98 o 
  -9   4   6       14.06       20.70     13.90 o 
  -8   4   6       32.39       26.78     13.72 o 
  -7   4   6      626.15      406.71    143.09 o 
  -6   4   6      823.05      846.24     39.80 o 
  -5   4   6       62.30       62.12     11.19 o 
  -4   4   6      650.91      695.17     22.86 o 
  -3   4   6      649.89      696.48     22.56 o 
  -2   4   6     2261.94     2660.33     55.17 o 
  -1   4   6      164.19      148.78     10.87 o 
   0   4   6        9.97       25.78      9.54 o 
   1   4   6      495.09      424.44     32.45 o 
   2   4   6       12.21       16.49      8.81 o 
   3   4   6     1357.63     1370.44     47.77 o 
   4   4   6      885.30      577.12    173.66 o 
   5   4   6        2.79        2.44      3.00 o 
   6   4   6      873.80      954.78     49.13 o 
   7   4   6     1294.01      787.10    275.27 o 
   8   4   6       25.29       13.04     10.95 o 
   9   4   6       95.55       79.57     62.68 o 
  10   4   6      146.38       18.24     55.98 o 
  11   4   6        1.80        9.57     15.15 o 
 -11   5   6       90.40       66.84     69.07 o 
 -10   5   6      112.34      115.61     38.68 o 
  -9   5   6       45.64       42.32     21.11 o 
  -8   5   6      758.27      544.22    152.87 o 
  -7   5   6      288.18      293.05     42.47 o 
  -6   5   6      179.98      178.63     18.65 o 
  -5   5   6       57.68       44.70     18.69 o 
  -4   5   6      414.85      426.39     28.57 o 
  -3   5   6      263.82      280.56     21.69 o 
  -2   5   6      501.06      451.91     47.57 o 
  -1   5   6       10.94        8.28      4.04 o 
   0   5   6       66.90       66.37     11.55 o 
   1   5   6      306.31      326.51     33.98 o 
   2   5   6      986.19     1064.40     50.65 o 
   3   5   6      181.13      191.50     26.20 o 
   4   5   6      398.41      198.46    135.73 o 
   5   5   6       65.33       21.09     20.32 o 
   6   5   6       33.45       19.09     20.57 o 
   7   5   6      239.06      276.22     23.47 o 
   8   5   6       90.04      136.35     28.87 o 
   9   5   6        8.47       13.58     17.96 o 
  10   5   6        2.24       15.66     27.73 o 
  11   5   6       73.16       70.40     54.41 o 
 -11   6   6        8.11        6.35     11.24 o 
 -10   6   6        8.20        5.50     13.03 o 
  -9   6   6        0.05        5.74     12.64 o 
  -8   6   6      314.67      335.18     74.92 o 
  -7   6   6       50.13       46.14     31.53 o 
  -6   6   6        2.69        9.28     15.86 o 
  -5   6   6        7.90        9.55     14.38 o 
  -4   6   6        1.76        4.28     10.27 o 
  -3   6   6       90.07      109.78     48.29 o 
  -2   6   6      407.98      389.54     23.36 o 
  -1   6   6        0.13        2.38      3.19 o 
   0   6   6      161.61      155.67     11.69 o 
   1   6   6      351.02      188.69     63.24 o 
   2   6   6      201.57      202.14     30.73 o 
   3   6   6      336.87      342.15     31.97 o 
   4   6   6       26.49       35.29     18.19 o 
   5   6   6        4.99        4.22      4.09 o 
   6   6   6       12.64        5.92      4.58 o 
   7   6   6      153.13      148.06     30.30 o 
   8   6   6      210.16      208.45    113.26 o 
   9   6   6       31.12       16.09     22.15 o 
  10   6   6       95.86       75.85     65.63 o 
 -10   7   6        1.51        7.07     14.23 o 
  -9   7   6        6.54        6.75     12.76 o 
  -8   7   6        6.90        7.92     20.64 o 
  -7   7   6       42.46       48.95     36.73 o 
  -6   7   6       34.17       32.73     24.21 o 
  -5   7   6       74.97       82.67     45.72 o 
  -4   7   6       40.56       33.73     20.88 o 
  -3   7   6        9.79       15.24     10.44 o 
  -2   7   6       32.80       31.93     15.93 o 
  -1   7   6       40.76       32.75      9.78 o 
   0   7   6      142.41      132.84     15.11 o 
   1   7   6       13.20       16.69      8.33 o 
   2   7   6       68.20       81.11     37.61 o 
   3   7   6      799.97      850.65     59.08 o 
   4   7   6      304.77      287.55     34.08 o 
   5   7   6       52.85       71.48     35.70 o 
   6   7   6        7.85       13.04     12.11 o 
   7   7   6       42.52       40.34     30.86 o 
   8   7   6        7.68       15.16     24.78 o 
   9   7   6        5.90       11.66     19.03 o 
  10   7   6       37.81       33.90     39.22 o 
 -10   8   6        3.02        4.15      8.70 o 
  -9   8   6       19.19       20.17     20.04 o 
  -8   8   6      147.34      161.55     38.27 o 
  -7   8   6        2.41        5.59     10.82 o 
  -6   8   6        4.89        6.39     10.83 o 
  -5   8   6        2.50        1.72      7.45 o 
  -4   8   6       49.14       54.34     27.79 o 
  -3   8   6        8.03       17.88     11.21 o 
  -2   8   6      211.39      207.61     24.53 o 
  -1   8   6      846.89      866.48     53.41 o 
   0   8   6        9.88        7.47      6.11 o 
   1   8   6       13.10       12.36      8.49 o 
   2   8   6      392.85      375.65     38.03 o 
   3   8   6      318.26      312.90     47.86 o 
   4   8   6        4.86        5.45     12.24 o 
   5   8   6       12.86       14.16     12.73 o 
   6   8   6      213.62      180.45     28.98 o 
   7   8   6      171.59      196.64    139.16 o 
   8   8   6       33.20       15.55     20.68 o 
   9   8   6        0.02        7.26     21.95 o 
  -9   9   6        4.10        7.88     12.53 o 
  -8   9   6       19.22       13.84     17.31 o 
  -7   9   6      221.74      229.65     39.60 o 
  -6   9   6       84.50       24.35     26.21 o 
  -5   9   6      198.58       31.73     89.67 o 
  -4   9   6       10.51        7.87      9.94 o 
  -3   9   6      200.88      238.15     24.82 o 
  -2   9   6       95.61       96.65     37.52 o 
  -1   9   6        0.02        3.69      6.80 o 
   0   9   6      138.80      133.04     23.88 o 
   1   9   6       25.29       17.58     13.65 o 
   2   9   6      115.70      112.71     50.66 o 
   3   9   6        9.41       13.24     11.27 o 
   4   9   6      517.98      545.84     45.44 o 
   5   9   6       32.00       21.29     16.66 o 
   6   9   6      139.79      131.82     33.49 o 
   7   9   6        7.66        8.70     32.30 o 
   8   9   6       31.37       48.27     39.69 o 
  -8  10   6       62.82       12.13     31.90 o 
  -7  10   6      243.07      265.19     32.90 o 
  -6  10   6      174.28       61.88     83.87 o 
  -5  10   6       28.18       17.72     14.98 o 
  -4  10   6        0.11        3.98     15.90 o 
  -3  10   6        4.85        4.24      8.82 o 
  -2  10   6       72.70       89.41     42.66 o 
  -1  10   6       32.73       49.62     29.18 o 
   0  10   6       13.12        8.79     10.22 o 
   1  10   6      318.35      338.98     35.17 o 
   2  10   6      129.05      135.46     80.07 o 
   3  10   6       46.19       43.84     23.46 o 
   4  10   6        3.98        5.38      8.96 o 
   5  10   6      126.98      103.85     73.76 o 
   6  10   6        0.55        5.00     16.34 o 
   7  10   6       31.92       23.50     40.43 o 
  -6  11   6       24.36       11.75     13.25 o 
  -5  11   6      379.50      472.27     51.65 o 
  -4  11   6      438.62      509.34     53.79 o 
  -3  11   6       93.14       29.25     31.81 o 
  -2  11   6      480.75      496.06     41.33 o 
  -1  11   6        2.26        6.70      8.10 o 
   0  11   6       10.55        7.34     10.50 o 
   1  11   6      285.14      328.25     39.30 o 
   2  11   6      198.13      205.79     52.64 o 
   3  11   6      158.84      145.46     43.61 o 
   4  11   6       44.10       29.76     22.49 o 
   5  11   6       61.07       41.38     48.86 o 
   6  11   6       31.92       41.99     86.61 o 
  -4  12   6       61.28      104.88     75.54 o 
  -3  12   6      125.47      149.16     38.04 o 
  -2  12   6        7.18        9.56     13.00 o 
  -1  12   6      196.18       85.86     53.10 o 
   0  12   6        3.81        9.02     14.49 o 
   1  12   6      205.21      212.87     57.79 o 
   2  12   6       57.32       62.44     54.16 o 
   3  12   6        0.05        3.89     13.09 o 
 -12   1   7      146.08       60.17     42.07 o 
 -11   1   7        2.99        5.79     11.89 o 
 -10   1   7       30.42       37.77     26.49 o 
  -9   1   7       25.83       20.79     14.28 o 
  -8   1   7      308.01      321.95     22.12 o 
  -7   1   7       73.27       81.35     11.84 o 
  -6   1   7       13.56       13.91      7.77 o 
  -5   1   7      276.27      322.93     22.74 o 
  -4   1   7      380.99      444.91     21.71 o 
  -3   1   7     1397.81     1476.40     23.13 o 
  -2   1   7       88.46       82.80      6.09 o 
  -1   1   7      839.97      818.30     14.49 o 
   0   1   7        0.42        3.59      2.46 o 
   1   1   7     1351.68     1368.07     22.97 o 
   2   1   7       27.21       18.19      6.69 o 
   3   1   7     2397.96     2595.41     54.20 o 
   4   1   7      745.04      784.43     24.05 o 
   5   1   7      353.75      413.06     26.82 o 
   6   1   7        6.97       13.39      7.09 o 
   7   1   7       90.79       91.13     18.99 o 
   8   1   7       17.07       24.33     10.91 o 
   9   1   7       60.15       49.15     23.49 o 
  10   1   7      265.40      291.77     67.07 o 
  11   1   7        9.67       10.71     17.39 o 
  12   1   7        0.92        0.80     15.57 o 
 -12   2   7      177.94       55.68     46.30 o 
 -11   2   7       71.87       59.89     48.43 o 
 -10   2   7       36.79       27.55     18.29 o 
  -9   2   7      187.29      165.55     30.39 o 
  -8   2   7      119.68       77.48     23.02 o 
  -7   2   7      147.65      137.64     13.43 o 
  -6   2   7       11.06       19.59      8.19 o 
  -5   2   7       43.73       41.29     12.93 o 
  -4   2   7      214.24      203.52     11.70 o 
  -3   2   7     1662.44     1705.67     44.87 o 
  -2   2   7      109.21      103.90      6.69 o 
  -1   2   7      509.06      526.92     12.05 o 
   0   2   7      849.94      827.92     15.96 o 
   1   2   7        7.94        5.99      2.22 o 
   2   2   7     1194.89     1301.31     25.59 o 
   3   2   7      501.88      528.35     24.93 o 
   4   2   7      179.85      121.01     34.97 o 
   5   2   7      287.97      289.55     17.87 o 
   6   2   7       30.02       34.90     14.18 o 
   7   2   7        1.64        3.85      5.31 o 
   8   2   7       68.73       55.53     21.20 o 
   9   2   7      388.63      395.56     54.64 o 
  10   2   7        9.87       12.85     14.57 o 
  11   2   7      120.52      119.03     63.35 o 
  12   2   7       22.47       27.76     22.32 o 
 -12   3   7        8.98       16.00     21.37 o 
 -11   3   7       26.86       15.60     22.75 o 
 -10   3   7      230.04      155.11     36.64 o 
  -9   3   7       12.61       15.31     10.55 o 
  -8   3   7       39.27       37.00     24.09 o 
  -7   3   7      117.76      107.63     11.74 o 
  -6   3   7      134.88      129.23     15.52 o 
  -5   3   7      210.45      172.92     21.46 o 
  -4   3   7      548.46      637.49     19.31 o 
  -3   3   7      374.80      367.68     17.88 o 
  -2   3   7        1.88        4.37      2.77 o 
  -1   3   7        3.94        4.45      2.60 o 
   0   3   7     1854.17     1909.27     34.12 o 
   1   3   7      750.78      674.55     27.09 o 
   2   3   7     1007.52      647.15    207.93 o 
   3   3   7      696.03      652.70     81.48 o 
   4   3   7        5.02        3.41      4.04 o 
   5   3   7      169.52      182.30     13.60 o 
   6   3   7     1305.38     1415.95     62.17 o 
   7   3   7      557.28      548.12     35.35 o 
   8   3   7       22.67       20.45     14.02 o 
   9   3   7      120.63       42.92     47.42 o 
  10   3   7      221.95      173.16     44.68 o 
  11   3   7       12.63       16.60     16.93 o 
 -12   4   7       90.26       48.40     48.34 o 
 -11   4   7       50.82       44.14     43.68 o 
 -10   4   7      116.97       76.83     47.92 o 
  -9   4   7        0.02        4.50      7.62 o 
  -8   4   7      377.76      354.16     34.25 o 
  -7   4   7        8.00        8.75     12.05 o 
  -6   4   7      789.91      825.34     47.74 o 
  -5   4   7        8.76        9.37      7.29 o 
  -4   4   7     1503.10     1235.90    193.59 o 
  -3   4   7      583.82      567.07     19.58 o 
  -2   4   7     1375.06     1404.00     34.58 o 
  -1   4   7     1322.05     1384.76     40.99 o 
   0   4   7      374.52      355.04     18.04 o 
   1   4   7     3517.91     3696.62    110.85 o 
   2   4   7       19.15       30.35     13.52 o 
   3   4   7      326.91      308.32     35.08 o 
   4   4   7       25.72        8.16      9.68 o 
   5   4   7       20.10       15.64      5.72 o 
   6   4   7       84.17       94.02     20.20 o 
   7   4   7        1.15        3.98      4.67 o 
   8   4   7      101.07       95.74     21.71 o 
   9   4   7       63.61       75.59     42.49 o 
  10   4   7       91.19       91.53     56.94 o 
  11   4   7       83.03       67.21     41.62 o 
 -11   5   7       50.35       19.03     28.97 o 
 -10   5   7       13.79       14.84     13.48 o 
  -9   5   7      374.89      333.72     32.06 o 
  -8   5   7      317.79      373.91     40.56 o 
  -7   5   7       81.87       36.58     19.25 o 
  -6   5   7      118.80      126.79     15.21 o 
  -5   5   7      200.60      196.28     26.52 o 
  -4   5   7      172.20      170.91     23.37 o 
  -3   5   7        0.42        1.38      5.17 o 
  -2   5   7       45.93       42.99     15.33 o 
  -1   5   7        6.36       10.50      5.30 o 
   0   5   7      536.03      515.84     20.22 o 
   1   5   7      136.67      112.86     19.54 o 
   2   5   7     2414.97     2514.62    107.61 o 
   3   5   7      838.20      875.60     57.44 o 
   4   5   7     1140.64     1125.91     96.74 o 
   5   5   7      539.25      158.39    187.34 o 
   6   5   7        1.19        1.97      2.86 o 
   7   5   7       12.09       12.29      8.09 o 
   8   5   7      219.41      231.87     62.24 o 
   9   5   7      120.79      110.18     93.10 o 
  10   5   7        6.97       14.73     23.43 o 
  11   5   7       15.54       20.52     25.08 o 
 -11   6   7        0.43        5.31      8.87 o 
 -10   6   7      240.73      248.17     31.76 o 
  -9   6   7      187.85      189.83     35.11 o 
  -8   6   7       43.02       50.41     26.88 o 
  -7   6   7      144.63       53.62     51.39 o 
  -6   6   7      444.15      480.76     40.63 o 
  -5   6   7       34.16       14.16     20.39 o 
  -4   6   7       28.85       23.61     13.26 o 
  -3   6   7       71.95       82.49     34.48 o 
  -2   6   7      174.37      154.45     15.81 o 
  -1   6   7     1761.88     1822.50     68.59 o 
   0   6   7      584.14      571.54     25.73 o 
   1   6   7      686.33      710.57     55.85 o 
   2   6   7       42.58       23.91     21.91 o 
   3   6   7      110.89      127.69     29.92 o 
   4   6   7       68.15       29.86     17.02 o 
   5   6   7       51.88       50.68     29.04 o 
   6   6   7      127.10      130.79     26.00 o 
   7   6   7      345.46      275.71    112.82 o 
   8   6   7        4.93        5.69     14.22 o 
   9   6   7       19.82       25.94     27.53 o 
  10   6   7       14.74        5.92     19.25 o 
 -10   7   7      874.14      707.75    148.00 o 
  -9   7   7       42.74       64.95     38.47 o 
  -8   7   7      288.78      348.93     39.93 o 
  -7   7   7      364.19      383.71     38.60 o 
  -6   7   7      169.38       96.68     76.13 o 
  -5   7   7      153.88       56.22     46.46 o 
  -4   7   7        4.90        4.65      9.04 o 
  -3   7   7      700.40      743.34     40.79 o 
  -2   7   7       31.24       31.41     15.43 o 
  -1   7   7      190.99      183.81     14.31 o 
   0   7   7       77.13       22.71     23.20 o 
   1   7   7        6.89       12.38     10.25 o 
   2   7   7     1287.67     1326.30     79.66 o 
   3   7   7      453.89      461.26     46.33 o 
   4   7   7      393.87      404.43     55.32 o 
   5   7   7      246.04      226.68     46.32 o 
   6   7   7       20.33       37.86     21.61 o 
   7   7   7       52.33       52.68     38.18 o 
   8   7   7       25.78       21.88     17.38 o 
   9   7   7       12.13       18.67     25.59 o 
  10   7   7        5.63       10.28     17.24 o 
  -9   8   7        3.22        1.84     15.59 o 
  -8   8   7      168.52       64.80     51.96 o 
  -7   8   7       36.78       44.62     32.56 o 
  -6   8   7       46.37       27.04     22.04 o 
  -5   8   7        9.21       11.36     14.02 o 
  -4   8   7       70.67      103.78     44.92 o 
  -3   8   7      124.53      142.73     20.89 o 
  -2   8   7      556.58      565.55     37.82 o 
  -1   8   7      315.34      287.79     23.30 o 
   0   8   7       65.50       77.84     32.12 o 
   1   8   7     1171.12     1187.62     75.96 o 
   2   8   7      463.11      423.73     50.01 o 
   3   8   7      191.51      125.39     71.90 o 
   4   8   7      670.47      669.83     62.10 o 
   5   8   7      263.43      258.68     30.65 o 
   6   8   7       52.46       15.44     19.70 o 
   7   8   7        1.24        5.12     19.82 o 
   8   8   7        2.08        1.03     18.48 o 
   9   8   7      261.99      261.29     51.25 o 
  -8   9   7      211.40      119.27     82.72 o 
  -7   9   7       65.89       66.44     59.97 o 
  -6   9   7       96.54       28.27     34.09 o 
  -5   9   7        0.96        1.93     11.34 o 
  -4   9   7      104.17      110.35     73.75 o 
  -3   9   7       30.11       24.14     15.56 o 
  -2   9   7      144.86      150.22     23.47 o 
  -1   9   7      392.96      384.67     33.36 o 
   0   9   7       27.72       26.71     14.30 o 
   1   9   7      473.82      480.21     56.41 o 
   2   9   7      112.88       39.42     45.07 o 
   3   9   7       35.70       47.97     31.34 o 
   4   9   7      481.78      569.64     46.98 o 
   5   9   7      467.04      526.32     42.59 o 
   6   9   7       10.58        5.57     13.30 o 
   7   9   7        8.11       16.96     21.28 o 
   8   9   7      447.48      470.34     61.93 o 
  -7  10   7        0.08        5.61     16.64 o 
  -6  10   7      272.82      319.19     37.90 o 
  -5  10   7      173.07      189.71     34.70 o 
  -4  10   7      167.38      202.57     35.23 o 
  -3  10   7      102.22       46.97     38.47 o 
  -2  10   7       10.89       36.84     18.59 o 
  -1  10   7      947.87     1059.26     51.74 o 
   0  10   7      236.34      258.41     30.84 o 
   1  10   7        6.84        5.16     17.75 o 
   2  10   7       34.52       23.35     17.33 o 
   3  10   7       28.22       11.98      8.87 o 
   4  10   7        2.72        8.24     13.25 o 
   5  10   7       74.31       63.54     61.35 o 
   6  10   7       13.43       18.72     26.53 o 
   7  10   7        5.29        7.14     20.17 o 
  -6  11   7       32.29       27.37     21.53 o 
  -5  11   7       45.74       44.45     34.09 o 
  -4  11   7        4.94        3.45     19.63 o 
  -3  11   7       52.18       31.85     20.35 o 
  -2  11   7        6.70       10.55     12.50 o 
  -1  11   7      134.82      149.55     63.35 o 
   0  11   7      115.55      115.21     67.35 o 
   1  11   7       18.81       14.03     16.27 o 
   2  11   7      371.18      409.61     41.40 o 
   3  11   7       27.80       11.72     19.15 o 
   4  11   7       97.16       21.17     31.77 o 
   5  11   7       13.36       26.17     21.74 o 
  -3  12   7       87.93       84.68     56.73 o 
  -2  12   7       17.14       10.19     12.26 o 
  -1  12   7        0.31        2.07     11.25 o 
   0  12   7        0.01        4.03     13.00 o 
   1  12   7       79.09       18.05     26.03 o 
   2  12   7       20.92       18.84     23.91 o 
   3  12   7       12.34        7.10     14.90 o 
 -12   0   8       17.55       28.90     44.09 o 
 -11   0   8      255.16      309.69     50.12 o 
 -10   0   8       59.67       43.68     48.08 o 
  -9   0   8       50.58       39.00     40.16 o 
  -8   0   8      993.25     1047.03     65.16 o 
  -7   0   8     3355.73     3651.58    146.16 o 
  -6   0   8       31.75       38.96     19.41 o 
  -5   0   8     1267.58     1248.13     40.35 o 
  -4   0   8      222.65      191.96     17.44 o 
  -3   0   8       59.41       59.88      6.91 o 
  -2   0   8     4342.87     4298.13     92.13 o 
  -1   0   8      191.17      181.61      9.83 o 
   0   0   8     4729.62     5130.36     91.34 o 
   1   0   8     1610.31     1770.48     45.96 o 
   2   0   8     1330.84     1349.54     38.62 o 
   3   0   8     1714.70     1815.74     59.78 o 
   4   0   8      410.16      365.92     41.49 o 
   5   0   8        1.15        4.52      7.15 o 
   6   0   8      248.58      241.89     29.61 o 
   7   0   8     1201.28     1180.24     72.06 o 
   8   0   8      374.29      391.69    128.28 o 
   9   0   8        8.04        8.89      9.91 o 
  10   0   8      151.77      166.08     91.35 o 
  11   0   8       11.85       26.40     42.04 o 
  12   0   8      452.96      488.25     85.75 o 
 -12   1   8       86.95       31.77     31.07 o 
 -11   1   8       46.94       27.16     25.34 o 
 -10   1   8      204.81      229.57     34.90 o 
  -9   1   8       77.27       78.10     19.42 o 
  -8   1   8      614.67      596.20     31.48 o 
  -7   1   8       29.32       35.78     14.44 o 
  -6   1   8      287.54      283.16     15.44 o 
  -5   1   8      604.89      643.63     21.40 o 
  -4   1   8      711.02      750.32     21.05 o 
  -3   1   8      234.86      200.42     12.12 o 
  -2   1   8      250.86      228.96      8.38 o 
  -1   1   8       36.45       22.27      5.95 o 
   0   1   8      124.78       92.81      5.95 o 
   1   1   8        3.58        9.01      3.55 o 
   2   1   8     7493.10     7927.80    101.52 o 
   3   1   8     1708.39     1786.25     44.89 o 
   4   1   8     1253.22     1321.80     32.63 o 
   5   1   8       12.34       17.18      8.52 o 
   6   1   8      124.45      110.97     18.89 o 
   7   1   8       37.74       37.54     13.49 o 
   8   1   8      161.09      163.60     26.23 o 
   9   1   8      198.28      222.27     25.14 o 
  10   1   8      204.57      237.06     40.10 o 
  11   1   8      161.71      117.91     73.45 o 
  12   1   8       21.50       15.70     30.04 o 
 -12   2   8       49.08       14.43     30.09 o 
 -11   2   8       29.77       27.64     23.07 o 
 -10   2   8      104.29      104.36     34.47 o 
  -9   2   8      296.44      329.74     33.64 o 
  -8   2   8      227.66      228.31     13.01 o 
  -7   2   8      900.83      723.29    105.72 o 
  -6   2   8     1719.46     1780.20     70.59 o 
  -5   2   8     1381.87     1399.84     42.63 o 
  -4   2   8      329.29      308.60     20.21 o 
  -3   2   8       55.51       54.78     12.72 o 
  -2   2   8        0.73        1.59      2.05 o 
  -1   2   8        1.26        2.60      2.88 o 
   0   2   8      964.13     1007.26     21.48 o 
   1   2   8        1.74        0.59      3.99 o 
   2   2   8      658.55      709.65     22.57 o 
   3   2   8     1120.00     1030.15     30.42 o 
   4   2   8      782.10      812.22     23.81 o 
   5   2   8     1448.41     1518.36     53.57 o 
   6   2   8     1856.42     1971.96     88.86 o 
   7   2   8      310.87      335.35     26.87 o 
   8   2   8      541.67      586.72     43.01 o 
   9   2   8       15.32       16.27     16.33 o 
  10   2   8        4.28        6.47     14.93 o 
  11   2   8        1.16        2.66      9.67 o 
 -12   3   8       98.19       37.51     36.18 o 
 -11   3   8       14.61        7.94     21.25 o 
 -10   3   8       23.77       16.97     17.83 o 
  -9   3   8       96.68       93.79     28.67 o 
  -8   3   8      132.19       85.52     27.25 o 
  -7   3   8      194.87      180.59     12.94 o 
  -6   3   8      327.82      309.09     16.64 o 
  -5   3   8      535.31      465.80     38.18 o 
  -4   3   8     1038.39     1068.77     26.19 o 
  -3   3   8     1246.70     1253.72     32.27 o 
  -2   3   8      772.86      732.12     19.94 o 
  -1   3   8     1732.33     1729.74     41.81 o 
   0   3   8     3336.98     3395.95     73.23 o 
   1   3   8      328.71      313.81     15.77 o 
   2   3   8     1075.80     1054.22     33.99 o 
   3   3   8        0.09        2.49      3.36 o 
   4   3   8      118.98       76.77     17.85 o 
   5   3   8      391.13      408.64     21.04 o 
   6   3   8        7.45        6.21      3.81 o 
   7   3   8      168.13      168.05     28.48 o 
   8   3   8        8.27       11.06      8.01 o 
   9   3   8      183.49      199.65     40.10 o 
  10   3   8        0.33        3.08     11.79 o 
  11   3   8      112.37       84.36     75.42 o 
 -12   4   8       11.43        5.27     14.00 o 
 -11   4   8       36.13       25.78     25.37 o 
 -10   4   8        1.49        4.95      7.90 o 
  -9   4   8       68.05       56.99     24.70 o 
  -8   4   8      266.96      279.53     30.88 o 
  -7   4   8        0.30        3.82      9.39 o 
  -6   4   8      169.67      145.55     13.77 o 
  -5   4   8      191.34      190.50     12.07 o 
  -4   4   8       93.99       93.95     12.70 o 
  -3   4   8       14.83       31.16     14.09 o 
  -2   4   8        8.50        7.55      5.34 o 
  -1   4   8      975.91     1030.15     26.17 o 
   0   4   8      216.16      170.84     23.18 o 
   1   4   8       86.26      100.80     27.66 o 
   2   4   8       89.84       82.47     23.15 o 
   3   4   8      716.02      742.23     42.48 o 
   4   4   8       16.91        5.75      4.24 o 
   5   4   8      314.73      179.90     62.65 o 
   6   4   8      144.99      121.06     15.65 o 
   7   4   8       58.88       62.20     33.94 o 
   8   4   8       12.37       21.07     15.08 o 
   9   4   8      237.92      228.31     42.30 o 
  10   4   8       84.35       81.15     59.51 o 
  11   4   8       29.74       18.23     21.71 o 
 -11   5   8        7.08        6.49     13.44 o 
 -10   5   8       10.67       13.18     13.72 o 
  -9   5   8        0.39        5.06      9.36 o 
  -8   5   8       52.85       58.44     30.93 o 
  -7   5   8      314.98      285.61     32.53 o 
  -6   5   8        0.00        1.89     11.96 o 
  -5   5   8       29.20       27.14     16.87 o 
  -4   5   8        1.44        4.64      8.44 o 
  -3   5   8       46.87       57.26     22.74 o 
  -2   5   8       22.70       19.03      8.56 o 
  -1   5   8      115.57      128.46     10.88 o 
   0   5   8      299.20      289.91     11.90 o 
   1   5   8        0.27        4.99      7.20 o 
   2   5   8      273.76      265.18     24.04 o 
   3   5   8        6.37        6.70      8.15 o 
   4   5   8       30.37       41.79     19.48 o 
   5   5   8       10.44        5.00      6.22 o 
   6   5   8        0.01        2.56      4.00 o 
   7   5   8      108.44      110.74     25.17 o 
   8   5   8       11.34       17.12     22.61 o 
   9   5   8       93.80       76.28     54.69 o 
  10   5   8      213.26      193.70     65.27 o 
  11   5   8       35.12       33.53     41.56 o 
 -11   6   8       85.29       62.58     64.15 o 
 -10   6   8       40.87       48.60     37.69 o 
  -9   6   8       76.18       84.29     51.10 o 
  -8   6   8       13.68       14.50     12.24 o 
  -7   6   8       21.55       31.09     16.91 o 
  -6   6   8       10.08        6.18     19.62 o 
  -5   6   8       91.26      111.01     51.49 o 
  -4   6   8       94.88      121.34     52.98 o 
  -3   6   8      119.26      119.73     19.53 o 
  -2   6   8        2.19        7.02      4.25 o 
  -1   6   8       44.95       43.10     15.69 o 
   0   6   8      205.46      103.80     46.71 o 
   1   6   8      131.00      124.13     28.12 o 
   2   6   8      376.47      380.25     31.47 o 
   3   6   8       15.16       10.68     12.77 o 
   4   6   8       13.07       17.73     13.24 o 
   5   6   8      101.08       53.57     35.28 o 
   6   6   8       29.19       26.14     17.22 o 
   7   6   8        4.61        6.54     10.10 o 
   8   6   8       36.69       35.86     29.04 o 
   9   6   8      201.63      217.20     51.24 o 
  10   6   8       43.67       30.01     42.32 o 
 -10   7   8       48.47       34.37     24.30 o 
  -9   7   8        4.30        7.20     11.48 o 
  -8   7   8      122.74       67.37     40.70 o 
  -7   7   8       19.35       21.73     14.36 o 
  -6   7   8       60.95       30.14     19.88 o 
  -5   7   8      127.54      123.12     52.68 o 
  -4   7   8      536.45      569.88     44.52 o 
  -3   7   8      285.57      262.55     24.96 o 
  -2   7   8      744.41      753.59     45.12 o 
  -1   7   8      335.68      306.68     20.49 o 
   0   7   8      123.46      140.53     18.12 o 
   1   7   8        0.77        2.07     12.04 o 
   2   7   8        2.62        1.91     12.68 o 
   3   7   8       85.04      109.57     58.03 o 
   4   7   8      166.76      173.21     44.29 o 
   5   7   8        8.59        7.19     10.69 o 
   6   7   8       70.60       76.27     48.15 o 
   7   7   8        0.03        2.30     10.53 o 
   8   7   8        0.05        6.97     17.75 o 
   9   7   8        2.52        7.89     18.16 o 
  -9   8   8      123.02       58.38     33.34 o 
  -8   8   8      109.89       95.76     74.13 o 
  -7   8   8        0.70        8.20     13.85 o 
  -6   8   8       14.99       19.58     13.18 o 
  -5   8   8        4.90        3.86     10.96 o 
  -4   8   8       15.93       10.50     10.29 o 
  -3   8   8       43.10       35.60     17.89 o 
  -2   8   8      123.94      132.38     45.80 o 
  -1   8   8       35.24       38.06     19.33 o 
   0   8   8      346.83      365.41     35.97 o 
   1   8   8       16.34        9.22     12.85 o 
   2   8   8      272.20      241.96     36.58 o 
   3   8   8      210.21      213.39     41.38 o 
   4   8   8       17.34       30.06     18.56 o 
   5   8   8      210.96      190.11     93.52 o 
   6   8   8      136.40      147.47     35.78 o 
   7   8   8        0.30        3.54     22.29 o 
   8   8   8       14.78       17.72     29.01 o 
   9   8   8        0.20        1.37     14.36 o 
  -8   9   8       10.98       10.28     12.29 o 
  -7   9   8        2.33        5.74     11.37 o 
  -6   9   8       23.35       16.27     11.95 o 
  -5   9   8        0.06        5.62     12.42 o 
  -4   9   8       14.11       10.84     14.52 o 
  -3   9   8       15.46       10.96     10.65 o 
  -2   9   8       60.17       69.09     27.13 o 
  -1   9   8       37.27       39.16     20.24 o 
   0   9   8      575.50      327.47    176.69 o 
   1   9   8      439.92      465.88     39.82 o 
   2   9   8       38.07       21.55     23.62 o 
   3   9   8        1.46        6.70      9.24 o 
   4   9   8       54.76       27.77     23.14 o 
   5   9   8        0.21        5.44     10.30 o 
   6   9   8        5.24        9.26     11.22 o 
   7   9   8      270.00      276.33     69.55 o 
   8   9   8      108.16      102.51    117.27 o 
  -7  10   8       91.50       58.57     26.59 o 
  -6  10   8      101.39       91.11     65.11 o 
  -5  10   8       40.44       31.20     20.68 o 
  -4  10   8       13.40       22.56     19.04 o 
  -3  10   8        7.91        5.53      9.37 o 
  -2  10   8       51.70       21.67     16.73 o 
  -1  10   8       12.52       10.66      9.97 o 
   0  10   8        0.49        5.29      9.82 o 
   1  10   8      630.16      679.21     49.96 o 
   2  10   8      199.88      230.73     49.39 o 
   3  10   8      127.07      106.62     68.03 o 
   4  10   8      164.43      142.49     91.83 o 
   5  10   8      290.39      303.00     35.81 o 
   6  10   8      330.75      360.53     59.69 o 
  -5  11   8       60.39       95.23     86.19 o 
  -4  11   8        9.20       14.80     15.49 o 
  -3  11   8      163.62       43.57     50.78 o 
  -2  11   8       62.27       74.37     38.22 o 
  -1  11   8        4.17        8.12     13.20 o 
   0  11   8       35.40       32.83     21.55 o 
   1  11   8       31.98       56.76     40.33 o 
   2  11   8      226.76      260.68     59.34 o 
   3  11   8       78.03       70.35     66.01 o 
   4  11   8       67.51       59.70     60.96 o 
   5  11   8       58.11       29.00     19.15 o 
  -2  12   8       71.39       75.50     50.56 o 
  -1  12   8       43.88       38.08     19.85 o 
   0  12   8       35.04       30.85     37.66 o 
   1  12   8       22.12       22.91     16.70 o 
   2  12   8        3.74        2.19     12.04 o 
 -12   1   9       47.68       13.29     23.26 o 
 -11   1   9      162.15      141.82     26.74 o 
 -10   1   9        5.46        8.48      9.15 o 
  -9   1   9       92.92      105.30     25.76 o 
  -8   1   9      296.77      280.14     42.67 o 
  -7   1   9      119.02      129.26     14.44 o 
  -6   1   9       44.47       51.39     16.55 o 
  -5   1   9        0.85        3.10      2.63 o 
  -4   1   9       45.25       48.89      6.50 o 
  -3   1   9      267.17      333.48     19.45 o 
  -2   1   9      159.57      174.92     14.35 o 
  -1   1   9      368.11      344.96     12.60 o 
   0   1   9     1900.21     1930.16     51.13 o 
   1   1   9       30.50       30.87      7.85 o 
   2   1   9     4301.33     4705.33     94.70 o 
   3   1   9      705.40      725.35     23.86 o 
   4   1   9        0.01        1.74      4.83 o 
   5   1   9       28.33       33.04     13.07 o 
   6   1   9      760.74      794.99     43.28 o 
   7   1   9      431.86      425.40     29.44 o 
   8   1   9      390.56      381.33     34.93 o 
   9   1   9      130.21      100.99     38.21 o 
  10   1   9      171.36      161.30     43.42 o 
  11   1   9      122.62       50.33     34.02 o 
 -12   2   9        0.64        9.56     36.12 o 
 -11   2   9        9.68       18.74     21.67 o 
 -10   2   9       46.02       67.20     38.76 o 
  -9   2   9       36.95       36.58     25.93 o 
  -8   2   9        6.54        7.97      4.77 o 
  -7   2   9     1395.66     1359.99     52.75 o 
  -6   2   9      617.20      600.65     22.30 o 
  -5   2   9        4.38        7.29      3.26 o 
  -4   2   9      171.38      164.80     12.85 o 
  -3   2   9       53.86       65.37      9.77 o 
  -2   2   9      302.73      272.05     14.47 o 
  -1   2   9       85.17       82.05      9.03 o 
   0   2   9       42.59       33.96      6.71 o 
   1   2   9     1416.15     1379.82     33.30 o 
   2   2   9      678.32      692.90     20.65 o 
   3   2   9       59.87       51.99      8.45 o 
   4   2   9       21.10       30.91     10.58 o 
   5   2   9      139.24      123.96     14.55 o 
   6   2   9      109.67      118.15     37.37 o 
   7   2   9       18.46       23.42     10.60 o 
   8   2   9        0.03        3.27      9.45 o 
   9   2   9       37.67       26.89     16.27 o 
  10   2   9       11.52       11.93     15.54 o 
  11   2   9      103.21       36.73     26.25 o 
 -12   3   9        5.19       12.47     19.90 o 
 -11   3   9        7.40       10.00     16.96 o 
 -10   3   9       16.00       11.98     13.99 o 
  -9   3   9       55.61       46.84     23.06 o 
  -8   3   9        2.74        3.53      7.14 o 
  -7   3   9      190.10      171.86     21.20 o 
  -6   3   9      729.74      720.80     32.31 o 
  -5   3   9        0.65        2.65      4.89 o 
  -4   3   9      223.12      225.80     12.37 o 
  -3   3   9      449.08      468.15     30.43 o 
  -2   3   9      380.66      394.59     24.39 o 
  -1   3   9        1.11        1.26      3.63 o 
   0   3   9       10.93       23.66      8.93 o 
   1   3   9        9.48        7.05      2.97 o 
   2   3   9      152.56      122.09     12.77 o 
   3   3   9      174.98      169.00     10.39 o 
   4   3   9      215.66      209.04     22.35 o 
   5   3   9      672.79      700.31     36.35 o 
   6   3   9      623.71      654.74     35.23 o 
   7   3   9        8.86       14.32      8.50 o 
   8   3   9       53.87       30.93     13.47 o 
   9   3   9      263.60      255.73     41.17 o 
  10   3   9        6.54       16.25     27.09 o 
  11   3   9        4.66       10.54     24.41 o 
 -11   4   9       88.25       33.40     30.68 o 
 -10   4   9        2.25        4.69      6.01 o 
  -9   4   9      205.45      216.66     28.62 o 
  -8   4   9        2.09        3.10      8.99 o 
  -7   4   9      190.43      190.87     18.54 o 
  -6   4   9       34.15       38.89     15.45 o 
  -5   4   9       68.20       48.69     10.85 o 
  -4   4   9       40.60       51.23     19.98 o 
  -3   4   9      240.72      265.18     15.31 o 
  -2   4   9       80.38       85.65     18.07 o 
  -1   4   9      707.84      700.61     20.53 o 
   0   4   9      111.82       97.66     14.33 o 
   1   4   9       11.65        2.63      6.66 o 
   2   4   9      267.77      284.04     22.62 o 
   3   4   9      973.59     1070.31     56.09 o 
   4   4   9      318.87      175.05     71.16 o 
   5   4   9      371.26      370.49     28.86 o 
   6   4   9       81.24       28.48     22.53 o 
   7   4   9       10.78       11.34      8.54 o 
   8   4   9       73.44       71.59     18.18 o 
   9   4   9      103.60       94.99     68.42 o 
  10   4   9       60.45       55.39     50.45 o 
  11   4   9      319.29      302.03     83.59 o 
 -11   5   9       16.14       18.15     16.53 o 
 -10   5   9       28.84       22.20     19.55 o 
  -9   5   9       10.92        7.78     11.60 o 
  -8   5   9       49.30       67.53     31.88 o 
  -7   5   9        0.09        3.83      8.98 o 
  -6   5   9      159.66      143.23     37.49 o 
  -5   5   9     2576.82     2595.34    109.31 o 
  -4   5   9     3354.78     3514.93     89.06 o 
  -3   5   9      879.16      899.84     40.00 o 
  -2   5   9      160.30      166.22     14.13 o 
  -1   5   9     1138.86     1174.03     43.06 o 
   0   5   9      118.03      105.96      9.23 o 
   1   5   9      142.28      145.20     25.96 o 
   2   5   9        0.25        0.99     10.61 o 
   3   5   9        0.03        5.56      8.04 o 
   4   5   9      508.02      529.79     41.91 o 
   5   5   9       38.70       33.51     18.41 o 
   6   5   9       26.47       37.56     25.05 o 
   7   5   9      437.65      477.82     41.59 o 
   8   5   9      236.19      247.63     46.88 o 
   9   5   9       50.81       60.84     41.06 o 
  10   5   9       13.36       18.19     23.13 o 
 -10   6   9       37.94       30.07     26.18 o 
  -9   6   9      167.81      149.05     40.96 o 
  -8   6   9       35.16       32.61     21.08 o 
  -7   6   9      125.07      139.20     34.48 o 
  -6   6   9       61.16       55.22     26.16 o 
  -5   6   9      601.47      610.29     46.89 o 
  -4   6   9        0.65        5.61     12.97 o 
  -3   6   9        5.28       10.50     10.83 o 
  -2   6   9       90.42       79.06     15.31 o 
  -1   6   9      277.66      268.32     14.84 o 
   0   6   9      418.09      402.05     31.59 o 
   1   6   9     1010.83     1041.33     75.04 o 
   2   6   9       72.00       86.76     39.66 o 
   3   6   9      557.12      609.70     45.35 o 
   4   6   9       41.93       53.47     30.71 o 
   5   6   9     1194.89     1309.84    118.71 o 
   6   6   9      468.96      545.30     57.10 o 
   7   6   9      147.39      127.92     54.47 o 
   8   6   9        5.91       12.43     17.15 o 
   9   6   9       13.40       15.11     24.89 o 
  10   6   9        6.29       12.19     22.70 o 
 -10   7   9        0.33        4.77     14.23 o 
  -9   7   9       29.02       27.27     24.89 o 
  -8   7   9      161.55      175.38     86.27 o 
  -7   7   9      180.85      113.70     66.33 o 
  -6   7   9       79.14      104.34     38.92 o 
  -5   7   9        3.59       14.50     12.23 o 
  -4   7   9     1072.67     1194.39     94.11 o 
  -3   7   9      968.39     1006.70     51.63 o 
  -2   7   9      274.61      296.61     24.57 o 
  -1   7   9      191.63      189.57     26.82 o 
   0   7   9      249.52       62.03     96.16 o 
   1   7   9      512.21      524.87     44.28 o 
   2   7   9      245.25      243.01     33.77 o 
   3   7   9       46.64       53.45     29.04 o 
   4   7   9     1386.95     1342.37    116.44 o 
   5   7   9       10.29       13.38     10.90 o 
   6   7   9      243.36      229.27     32.66 o 
   7   7   9       29.50       46.16     33.04 o 
   8   7   9      166.29      187.61     63.34 o 
   9   7   9      495.28      543.26     60.19 o 
  -9   8   9       78.04       79.65     53.09 o 
  -8   8   9       14.19       11.35     16.01 o 
  -7   8   9      243.36      243.12     33.28 o 
  -6   8   9        0.59        6.37     10.50 o 
  -5   8   9      418.77      424.05     37.96 o 
  -4   8   9       35.17       32.15     18.02 o 
  -3   8   9     1009.00     1021.31     64.89 o 
  -2   8   9      932.00      942.76     69.55 o 
  -1   8   9     1414.20     1385.38     87.57 o 
   0   8   9      580.37      629.50     55.54 o 
   1   8   9      960.64      970.27     89.77 o 
   2   8   9      118.73      135.30     72.48 o 
   3   8   9      477.44      513.92     52.03 o 
   4   8   9       98.11      130.88     69.36 o 
   5   8   9       32.06       28.08     21.04 o 
   6   8   9      295.29      305.23     34.27 o 
   7   8   9      329.24      398.58     55.44 o 
   8   8   9       11.00        4.23     14.47 o 
  -8   9   9       56.47       60.06     42.04 o 
  -7   9   9        0.15        2.10     10.02 o 
  -6   9   9      192.80      205.53     36.85 o 
  -5   9   9       84.42       32.60     33.14 o 
  -4   9   9       88.85       44.14     37.97 o 
  -3   9   9      242.02      292.63     37.42 o 
  -2   9   9      602.38      587.18     39.48 o 
  -1   9   9        5.11       10.40      9.78 o 
   0   9   9       74.15       67.92     26.36 o 
   1   9   9        4.17        7.26      8.52 o 
   2   9   9       40.18       57.11     43.38 o 
   3   9   9       18.71       18.76     16.13 o 
   4   9   9      521.33      528.47     54.25 o 
   5   9   9       54.97       40.63     31.43 o 
   6   9   9       78.86       80.01     51.45 o 
   7   9   9      278.39      245.05    211.34 o 
  -7  10   9       89.23       74.61     64.31 o 
  -6  10   9       11.33       11.83     13.80 o 
  -5  10   9       43.96       15.06     20.45 o 
  -4  10   9       11.46       11.53     13.40 o 
  -3  10   9       11.18        6.30     10.14 o 
  -2  10   9        8.95        7.76     13.13 o 
  -1  10   9        1.85        5.68      9.93 o 
   0  10   9        1.90        1.59     10.37 o 
   1  10   9      323.72      390.25     44.35 o 
   2  10   9       12.30       17.31     20.77 o 
   3  10   9        5.43        4.15     11.34 o 
   4  10   9        2.15        5.06     12.03 o 
   5  10   9      240.04      268.97     41.61 o 
   6  10   9      145.07      137.70    143.88 o 
  -5  11   9       19.90       21.62     24.06 o 
  -4  11   9       88.96      101.42     60.44 o 
  -3  11   9      100.05      129.53     61.83 o 
  -2  11   9       93.02      128.36     76.02 o 
  -1  11   9        5.68        5.58      9.84 o 
   0  11   9       37.11       46.46     40.01 o 
   1  11   9        0.63        7.14     15.81 o 
   2  11   9        0.25        8.84     14.48 o 
   3  11   9        0.00        1.68     15.25 o 
   4  11   9        0.47        1.71     11.51 o 
  -1  12   9        0.01        5.33      8.13 o 
   0  12   9        5.78        4.67      8.69 o 
   1  12   9      117.67       77.63    105.76 o 
 -12   0  10       22.17       32.89     69.48 o 
 -11   0  10        4.06       13.12     31.44 o 
 -10   0  10      303.37      330.78     47.45 o 
  -9   0  10        8.80        5.21     14.51 o 
  -8   0  10      278.85      187.29     77.50 o 
  -7   0  10      387.44      402.30     32.59 o 
  -6   0  10      552.32      611.09     39.56 o 
  -5   0  10       62.18       64.39     33.47 o 
  -4   0  10       72.08       67.52     39.11 o 
  -3   0  10      870.88      840.08     49.76 o 
  -2   0  10     1662.88     1770.36     94.87 o 
  -1   0  10     5439.17     5432.09    142.26 o 
   0   0  10     7987.46     8468.68    228.99 o 
   1   0  10     1134.70     1046.94     40.70 o 
   2   0  10     3133.23     3379.43     82.66 o 
   3   0  10       87.42      104.72     46.60 o 
   4   0  10      244.22      242.64     35.74 o 
   5   0  10      313.80      286.11     29.40 o 
   6   0  10       57.15       53.36     27.37 o 
   7   0  10      218.04      200.39     35.30 o 
   8   0  10      337.35      356.09     42.68 o 
   9   0  10       17.11       28.69     22.89 o 
  10   0  10       89.83       90.76     64.17 o 
  11   0  10      585.65      593.50     69.92 o 
 -12   1  10      100.36      108.45    159.44 o 
 -11   1  10      105.49      117.35    155.79 o 
 -10   1  10      131.29      129.30     39.38 o 
  -9   1  10      128.25      144.93     19.94 o 
  -8   1  10      733.09      650.20    104.24 o 
  -7   1  10       28.16       22.75     11.50 o 
  -6   1  10      196.79      219.44     14.07 o 
  -5   1  10        2.52        2.44      2.13 o 
  -4   1  10       96.88       50.29     15.88 o 
  -3   1  10      239.61      207.41     24.31 o 
  -2   1  10        0.12        4.12      3.51 o 
  -1   1  10        0.38        2.99      2.62 o 
   0   1  10      528.79      491.46     21.31 o 
   1   1  10      393.77      360.97     19.87 o 
   2   1  10     6832.05     7381.68    114.72 o 
   3   1  10      519.51      513.22     23.47 o 
   4   1  10      124.16      116.43     18.72 o 
   5   1  10      395.28      399.92     24.53 o 
   6   1  10      865.85      902.18     44.29 o 
   7   1  10       59.75       46.56     17.02 o 
   8   1  10       94.96       87.58     32.42 o 
   9   1  10      431.98      463.83     28.44 o 
  10   1  10      131.66      106.41     60.65 o 
  11   1  10       58.55       56.83     50.18 o 
 -12   2  10      125.39      131.81    201.92 o 
 -11   2  10       38.67       63.83     54.25 o 
 -10   2  10        7.17        8.87     12.07 o 
  -9   2  10       15.90       18.87     12.34 o 
  -8   2  10       84.11       90.67     14.96 o 
  -7   2  10       70.65       94.73     22.86 o 
  -6   2  10      105.51       85.66     16.34 o 
  -5   2  10      148.66      150.15     10.75 o 
  -4   2  10      411.61      411.20     18.47 o 
  -3   2  10      462.57      437.59     27.04 o 
  -2   2  10     1333.57     1252.85     28.26 o 
  -1   2  10      103.89       76.22      8.49 o 
   0   2  10      185.95      107.98     17.07 o 
   1   2  10     1183.96     1216.41     33.04 o 
   2   2  10       36.46       23.75     14.06 o 
   3   2  10      299.56      312.04     16.18 o 
   4   2  10       75.44       69.34     13.32 o 
   5   2  10        0.94        1.02      4.62 o 
   6   2  10        0.14        3.96      7.35 o 
   7   2  10       71.78       71.93     24.30 o 
   8   2  10      104.27       79.45     23.01 o 
   9   2  10      262.27      281.58     33.00 o 
  10   2  10      108.41      107.27     65.59 o 
  11   2  10       50.04       61.39     57.01 o 
 -11   3  10        1.88        6.83     19.64 o 
 -10   3  10      277.45      314.50     76.50 o 
  -9   3  10      210.21      226.71     22.92 o 
  -8   3  10       31.78       26.80     17.40 o 
  -7   3  10       29.27       14.65      8.37 o 
  -6   3  10      782.08      776.52     34.08 o 
  -5   3  10       30.26       25.20      8.59 o 
  -4   3  10      288.92      309.40     16.96 o 
  -3   3  10      325.20      348.38     17.29 o 
  -2   3  10      475.94      520.31     15.88 o 
  -1   3  10        3.70        2.48      3.81 o 
   0   3  10       53.59       46.89     14.10 o 
   1   3  10        0.52        1.42      4.33 o 
   2   3  10      950.41     1021.30     39.98 o 
   3   3  10       39.70       47.93     10.46 o 
   4   3  10     1005.11     1025.96     38.00 o 
   5   3  10       27.53       24.39      8.17 o 
   6   3  10        4.27        6.42      5.63 o 
   7   3  10       22.06       32.22     16.43 o 
   8   3  10      286.07      300.40     23.17 o 
   9   3  10       47.30       59.60     44.36 o 
  10   3  10       50.09       23.55     24.37 o 
  11   3  10       95.12       86.19     69.68 o 
 -11   4  10        6.37        8.81     21.13 o 
 -10   4  10      105.17       64.70     40.83 o 
  -9   4  10        0.60        4.37      7.02 o 
  -8   4  10        9.52       11.39      9.38 o 
  -7   4  10       52.38       47.90     23.14 o 
  -6   4  10       50.91       44.21     23.33 o 
  -5   4  10      785.64      659.52     85.20 o 
  -4   4  10      170.20      157.40     13.40 o 
  -3   4  10      133.19      131.07     15.00 o 
  -2   4  10      678.67      666.77     26.02 o 
  -1   4  10      724.87      719.91     28.71 o 
   0   4  10      248.15      224.43     11.44 o 
   1   4  10      142.58      117.00     10.85 o 
   2   4  10        7.35        8.35     10.27 o 
   3   4  10        3.46        3.81      8.61 o 
   4   4  10      524.11      540.46     40.99 o 
   5   4  10        1.13        1.77      1.90 o 
   6   4  10       49.35       34.66     16.05 o 
   7   4  10        0.24        3.77      4.90 o 
   8   4  10       40.17       40.69     27.31 o 
   9   4  10      256.67      256.69     70.85 o 
  10   4  10        2.59        7.90     22.68 o 
 -11   5  10       41.24       38.23     49.49 o 
 -10   5  10       76.90       71.87     44.87 o 
  -9   5  10      146.35      181.08     45.80 o 
  -8   5  10      122.21       83.81     28.35 o 
  -7   5  10       55.34       59.78     31.27 o 
  -6   5  10      641.34      654.85     49.24 o 
  -5   5  10      492.96      527.84     37.62 o 
  -4   5  10      120.07       66.21     31.41 o 
  -3   5  10      653.54      708.61     38.77 o 
  -2   5  10        0.06        3.30      4.28 o 
  -1   5  10      204.34      220.66     14.63 o 
   0   5  10      299.34      289.53     12.94 o 
   1   5  10        1.09        8.48      8.37 o 
   2   5  10      197.49      154.05     60.78 o 
   3   5  10        6.92        7.41      6.60 o 
   4   5  10      182.22      150.20     44.25 o 
   5   5  10      105.18      109.67     44.11 o 
   6   5  10       77.39       95.35     37.73 o 
   7   5  10       68.53       73.02     43.24 o 
   8   5  10      483.45      495.12     72.38 o 
   9   5  10       32.58       36.14     31.68 o 
  10   5  10       28.95       27.40     34.46 o 
 -10   6  10       33.25       16.27     22.24 o 
  -9   6  10        0.22        9.55     12.03 o 
  -8   6  10       10.49        8.36     11.74 o 
  -7   6  10       39.59       27.75     17.67 o 
  -6   6  10       21.22       24.40     16.97 o 
  -5   6  10       35.14       34.53     17.15 o 
  -4   6  10       33.27       38.22     17.25 o 
  -3   6  10      527.19      532.17     30.60 o 
  -2   6  10      326.16      308.42     18.65 o 
  -1   6  10      171.59      166.81     12.54 o 
   0   6  10      165.68       26.67     71.39 o 
   1   6  10      120.91      117.12     43.86 o 
   2   6  10      805.75      813.09     48.97 o 
   3   6  10       22.29       19.61     10.54 o 
   4   6  10      204.28      247.85     95.38 o 
   5   6  10      127.18      133.13     80.66 o 
   6   6  10        7.11       11.87     12.08 o 
   7   6  10       98.85      110.39     28.62 o 
   8   6  10        3.58        5.41     15.72 o 
   9   6  10       27.25       24.50     17.85 o 
 -10   7  10        6.01        2.64     10.34 o 
  -9   7  10       52.45       38.92     41.19 o 
  -8   7  10       78.75       59.23     43.79 o 
  -7   7  10        7.87       11.70     11.14 o 
  -6   7  10        7.00       11.91     14.08 o 
  -5   7  10      406.14      381.10     46.28 o 
  -4   7  10      135.85      151.72     46.11 o 
  -3   7  10       78.08       73.69     28.80 o 
  -2   7  10        3.14        6.03      6.69 o 
  -1   7  10       30.09       33.11     18.65 o 
   0   7  10       94.22       91.52     48.49 o 
   1   7  10        2.83        7.35     13.21 o 
   2   7  10      125.19      107.36     53.88 o 
   3   7  10      146.95       35.17     61.62 o 
   4   7  10      152.25      159.73     81.44 o 
   5   7  10        1.90        8.57      9.81 o 
   6   7  10       52.15       45.44     32.33 o 
   7   7  10       40.07       35.57     30.80 o 
   8   7  10       41.87       33.48     35.41 o 
   9   7  10      123.16       95.29     86.80 o 
  -9   8  10        0.06        5.60     14.43 o 
  -8   8  10       50.51       19.29     16.03 o 
  -7   8  10       52.23       52.40     36.65 o 
  -6   8  10        2.92        9.19     11.60 o 
  -5   8  10       62.88       60.99     35.84 o 
  -4   8  10       13.68       14.17      8.92 o 
  -3   8  10       43.45       42.98     20.03 o 
  -2   8  10       11.74       12.10      8.43 o 
  -1   8  10       13.03       18.70     12.38 o 
   0   8  10      227.26      233.48     67.96 o 
   1   8  10       24.45       30.41     17.07 o 
   2   8  10      164.09      157.44     39.76 o 
   3   8  10       30.36       21.15     17.35 o 
   4   8  10       67.73       85.76     42.65 o 
   5   8  10       51.09       45.82     27.68 o 
   6   8  10       65.59       50.59     38.36 o 
   7   8  10        8.77       15.60     22.99 o 
   8   8  10       84.04       45.25     62.23 o 
  -8   9  10        5.49        6.77     10.21 o 
  -7   9  10       77.87       71.56     59.92 o 
  -6   9  10      267.15      297.96     32.02 o 
  -5   9  10        2.84        3.40      7.57 o 
  -4   9  10      103.55       42.49     25.81 o 
  -3   9  10        0.71        6.36     12.30 o 
  -2   9  10       38.40       46.01     24.59 o 
  -1   9  10      206.70      239.99     49.55 o 
   0   9  10      131.93      141.28     72.13 o 
   1   9  10       26.19       37.50     29.19 o 
   2   9  10        0.76        6.68     16.83 o 
   3   9  10       14.12        6.99     13.41 o 
   4   9  10       81.77       76.18     48.75 o 
   5   9  10       31.23       20.58     15.77 o 
   6   9  10        5.36        4.86      9.44 o 
   7   9  10      115.01       74.17     81.77 o 
  -6  10  10        0.02        6.44      8.70 o 
  -5  10  10        3.10        4.95     12.73 o 
  -4  10  10       70.46       62.70     40.10 o 
  -3  10  10      106.13       97.31     54.41 o 
  -2  10  10      333.52      348.12     43.89 o 
  -1  10  10      314.44      328.97     36.30 o 
   0  10  10       21.24       13.72      9.60 o 
   1  10  10       17.90       23.54     18.63 o 
   2  10  10        9.40        8.69     14.35 o 
   3  10  10      109.28       96.63     66.75 o 
   4  10  10       35.74       39.55     40.10 o 
   5  10  10        9.14        8.18     11.02 o 
   6  10  10       53.01       28.32     41.01 o 
  -4  11  10      266.64      330.08     45.88 o 
  -3  11  10       21.26       12.46     16.40 o 
  -2  11  10       21.54       20.09     16.19 o 
  -1  11  10        0.41        5.32     10.03 o 
   0  11  10      106.90       23.41     36.77 o 
   1  11  10        0.14        7.50     13.48 o 
   2  11  10       17.57       14.34     18.60 o 
   3  11  10       12.18       17.06     23.79 o 
   4  11  10      167.40      154.05     50.91 o 
 -12   1  11        6.78       15.71     24.01 o 
 -11   1  11        1.26       -0.37     31.71 o 
 -10   1  11       10.91       11.97     22.90 o 
  -9   1  11       15.34       10.68     10.63 o 
  -8   1  11      497.10      495.98     35.25 o 
  -7   1  11       15.44       14.39      7.37 o 
  -6   1  11       28.22       21.16      9.02 o 
  -5   1  11       90.87       70.80      6.97 o 
  -4   1  11      266.17      258.57     14.70 o 
  -3   1  11      592.66      645.63     33.96 o 
  -2   1  11     2234.12     2372.35     61.27 o 
  -1   1  11      198.13      235.91     18.18 o 
   0   1  11        0.02        1.95      3.21 o 
   1   1  11     2092.84     2106.02     42.10 o 
   2   1  11     2556.00     2566.06     52.31 o 
   3   1  11        4.02        5.10      4.99 o 
   4   1  11      137.03      144.64     17.23 o 
   5   1  11      457.49      453.83     29.63 o 
   6   1  11      296.55      314.98     24.34 o 
   7   1  11       32.97       38.29     16.04 o 
   8   1  11       31.21       26.95     14.41 o 
   9   1  11      132.67      139.53     32.79 o 
  10   1  11      117.16       65.69     36.63 o 
  11   1  11      184.82      160.51     42.70 o 
 -11   2  11      187.66      171.25    191.72 o 
 -10   2  11        3.15       12.39     19.55 o 
  -9   2  11      137.50       97.10     32.03 o 
  -8   2  11      740.70      682.86     42.69 o 
  -7   2  11     1278.30     1354.45     56.66 o 
  -6   2  11      225.90      241.29     12.22 o 
  -5   2  11      472.68      425.58     17.26 o 
  -4   2  11        1.04        5.04      4.88 o 
  -3   2  11     1094.78     1157.56     45.78 o 
  -2   2  11      715.30      735.02     22.20 o 
  -1   2  11       84.60       72.43     10.42 o 
   0   2  11      340.43      359.53     24.77 o 
   1   2  11       30.96       27.09      7.93 o 
   2   2  11        7.28       15.38      6.34 o 
   3   2  11      955.82     1000.99     38.65 o 
   4   2  11      314.27      321.20     18.09 o 
   5   2  11      227.01      221.64     24.53 o 
   6   2  11      212.46      247.99     26.59 o 
   7   2  11       23.55       26.61     15.26 o 
   8   2  11       41.16       30.01     13.40 o 
   9   2  11       38.30       22.29     16.75 o 
  10   2  11      160.58      160.74     51.96 o 
  11   2  11       76.15       58.97     62.51 o 
 -11   3  11        6.08       12.01     17.74 o 
 -10   3  11        1.27       -1.47     27.66 o 
  -9   3  11      241.07      224.34     34.26 o 
  -8   3  11      136.01      110.23     25.10 o 
  -7   3  11      196.37      148.02     22.34 o 
  -6   3  11      238.93      235.21     22.27 o 
  -5   3  11       13.56        9.27      5.24 o 
  -4   3  11        4.09        4.52      3.78 o 
  -3   3  11       50.98       58.60     14.44 o 
  -2   3  11       46.71       33.72      9.33 o 
  -1   3  11      135.34      129.33     10.27 o 
   0   3  11      842.28      843.12     32.52 o 
   1   3  11      811.26      848.41     32.42 o 
   2   3  11      122.00      135.14     11.92 o 
   3   3  11      802.82      836.43     35.33 o 
   4   3  11      384.65      385.39     23.19 o 
   5   3  11       40.48       20.72      9.51 o 
   6   3  11      199.06      201.68     24.96 o 
   7   3  11       58.33       54.35     22.96 o 
   8   3  11       11.44        8.77      9.77 o 
   9   3  11        3.43       15.02     16.20 o 
  10   3  11       51.05       41.18     46.47 o 
 -11   4  11        0.73        7.29     23.92 o 
 -10   4  11        5.34       11.13     17.54 o 
  -9   4  11      104.56      136.42     34.47 o 
  -8   4  11        2.16        4.64      7.30 o 
  -7   4  11      125.84      119.92     19.26 o 
  -6   4  11        0.57        4.42      5.88 o 
  -5   4  11       29.54       35.69     16.08 o 
  -4   4  11      146.21      134.18     13.76 o 
  -3   4  11      452.93      455.54     27.14 o 
  -2   4  11      680.76      694.21     26.77 o 
  -1   4  11      311.40      310.03     16.20 o 
   0   4  11       87.67       93.19     12.06 o 
   1   4  11      503.07      471.88     20.28 o 
   2   4  11        4.29        6.64      8.38 o 
   3   4  11      699.64      741.07     57.82 o 
   4   4  11      127.82       13.58     56.32 o 
   5   4  11      530.32      352.16    118.38 o 
   6   4  11       14.38       15.77      9.54 o 
   7   4  11      238.57      257.46     28.89 o 
   8   4  11       41.48       32.48     18.04 o 
   9   4  11      121.05      126.39     89.38 o 
  10   4  11       87.49       75.11     83.28 o 
 -11   5  11      263.38      266.74    339.00 o 
 -10   5  11      300.13      347.76     54.82 o 
  -9   5  11       33.38       26.29     22.47 o 
  -8   5  11      119.52       97.52     31.09 o 
  -7   5  11      167.48       97.99     24.70 o 
  -6   5  11       22.09       14.42      9.88 o 
  -5   5  11      122.13      134.21     28.50 o 
  -4   5  11       39.03       40.54     20.78 o 
  -3   5  11      172.62      165.79     18.78 o 
  -2   5  11      648.64      647.66     31.95 o 
  -1   5  11      566.29      575.17     32.05 o 
   0   5  11        2.40        3.06      3.16 o 
   1   5  11      808.31      798.95     54.56 o 
   2   5  11      532.64      542.54     43.89 o 
   3   5  11       20.13       22.69     12.25 o 
   4   5  11       52.14       25.98     16.43 o 
   5   5  11       51.70       49.08     24.97 o 
   6   5  11        8.62        9.21      9.78 o 
   7   5  11       13.37       11.77     10.06 o 
   8   5  11       30.94       28.93     21.70 o 
   9   5  11       64.75       68.07     45.88 o 
  10   5  11        8.67        2.92     19.95 o 
 -10   6  11       33.83       32.06     38.19 o 
  -9   6  11      196.33      232.30     42.86 o 
  -8   6  11       32.96       27.32     19.56 o 
  -7   6  11      582.27      567.89     40.25 o 
  -6   6  11       11.01       11.74     10.72 o 
  -5   6  11      788.15      852.43     59.94 o 
  -4   6  11        2.87        8.22      7.61 o 
  -3   6  11      215.81      190.04     18.97 o 
  -2   6  11       38.89       43.27     16.95 o 
  -1   6  11       91.26       79.24     10.39 o 
   0   6  11      447.45      448.69     34.04 o 
   1   6  11      649.38      653.48     43.27 o 
   2   6  11      192.91      168.29     23.08 o 
   3   6  11      341.02      341.75     31.44 o 
   4   6  11      919.03     1024.76     80.99 o 
   5   6  11     1029.69     1103.45     79.82 o 
   6   6  11      298.78      327.99     39.88 o 
   7   6  11      337.50      357.30     67.02 o 
   8   6  11      400.08      443.17     75.73 o 
   9   6  11       22.06       27.61     33.25 o 
  -9   7  11      191.87      164.54     32.45 o 
  -8   7  11       97.65      102.91     79.00 o 
  -7   7  11       51.41       21.61     16.98 o 
  -6   7  11        9.53        0.64     10.55 o 
  -5   7  11      108.12      106.22     54.94 o 
  -4   7  11      318.67      280.04     30.46 o 
  -3   7  11        8.26        8.63      7.49 o 
  -2   7  11      129.68      122.37     41.97 o 
  -1   7  11      238.87      218.27     22.89 o 
   0   7  11     1143.01     1218.59     71.39 o 
   1   7  11        0.15        2.91      9.82 o 
   2   7  11      406.36      413.71     41.39 o 
   3   7  11     1718.81     1785.05     94.73 o 
   4   7  11      126.63      143.78     73.81 o 
   5   7  11       94.23       78.48     59.76 o 
   6   7  11      102.71       74.92     56.42 o 
   7   7  11       48.48       14.96     10.21 o 
   8   7  11      310.45      354.19     61.65 o 
  -8   8  11       40.59       15.65     14.31 o 
  -7   8  11      241.50      297.74     33.51 o 
  -6   8  11      453.75      297.48    112.59 o 
  -5   8  11      405.55      404.79     37.55 o 
  -4   8  11        4.85       10.24      9.40 o 
  -3   8  11      211.62      238.19     30.25 o 
  -2   8  11       51.76       61.48     30.19 o 
  -1   8  11        9.22        9.07     11.05 o 
   0   8  11        7.74        9.44     13.00 o 
   1   8  11       18.73       24.91     20.77 o 
   2   8  11       45.67       22.37     13.68 o 
   3   8  11        1.16        6.46      8.75 o 
   4   8  11        7.94        4.92     14.98 o 
   5   8  11      509.94      224.41    170.95 o 
   6   8  11       22.03       14.78     15.71 o 
   7   8  11       34.15       22.38     32.95 o 
   8   8  11        0.13        7.91     16.97 o 
  -7   9  11        5.62       -1.55     11.70 o 
  -6   9  11       12.09       17.52     13.37 o 
  -5   9  11        0.08        2.63      7.41 o 
  -4   9  11      105.41       42.31     39.68 o 
  -3   9  11       28.60       32.27     18.92 o 
  -2   9  11       73.18       50.36     30.47 o 
  -1   9  11       33.39       21.25     14.36 o 
   0   9  11       82.81       62.39     44.29 o 
   1   9  11      299.84      313.86     44.80 o 
   2   9  11      443.65      477.03     46.96 o 
   3   9  11       65.51       70.81     44.30 o 
   4   9  11      166.80      174.10     48.64 o 
   5   9  11       88.86       84.18     61.61 o 
   6   9  11        1.94       11.38     14.59 o 
   7   9  11       23.17       35.28     32.39 o 
  -6  10  11       17.26       19.75     19.08 o 
  -5  10  11       86.12       63.68     58.04 o 
  -4  10  11      104.14      126.88     72.17 o 
  -3  10  11       23.48       30.06     15.38 o 
  -2  10  11       64.39       69.73     35.05 o 
  -1  10  11      116.67      135.32     55.74 o 
   0  10  11      258.03      271.36     41.96 o 
   1  10  11       73.74       62.13     51.26 o 
   2  10  11       14.15       19.75     15.98 o 
   3  10  11       88.64       57.33     44.29 o 
   4  10  11        0.28        4.10     11.07 o 
   5  10  11       48.82       49.69     42.17 o 
  -4  11  11      219.12      158.30     91.86 o 
  -3  11  11      102.72       96.57     77.33 o 
  -2  11  11      116.10       84.40     58.68 o 
  -1  11  11       83.43       89.34     50.74 o 
   0  11  11      443.70      477.88     45.67 o 
   1  11  11       94.90       76.53     66.64 o 
   2  11  11       16.55       11.87     12.26 o 
   3  11  11       67.24       62.46     60.45 o 
 -11   0  12      119.76       -1.12     50.17 o 
 -10   0  12      134.05       12.79     51.68 o 
  -9   0  12       41.99       75.94     69.34 o 
  -8   0  12      504.12      608.34     70.28 o 
  -7   0  12     3160.23     3517.94    381.48 o 
  -6   0  12     1190.54     1125.00     60.42 o 
  -5   0  12      113.93      122.37     33.92 o 
  -4   0  12      123.67      138.22     32.44 o 
  -3   0  12        0.07       -0.53     17.05 o 
  -2   0  12     1048.35     1036.40     74.95 o 
  -1   0  12      133.71      129.97     14.82 o 
   0   0  12      227.70      217.18     42.10 o 
   1   0  12     1276.90     1427.27     75.43 o 
   2   0  12       77.93       99.11     49.62 o 
   3   0  12       55.62       58.80    109.82 o 
   4   0  12       13.07        6.71      7.51 o 
   5   0  12      653.77      668.92     57.46 o 
   6   0  12      102.78      115.16     54.91 o 
   7   0  12      107.33       87.46     46.76 o 
   8   0  12       18.60       31.69     26.31 o 
   9   0  12      231.00      183.71     92.49 o 
  10   0  12      139.29      107.17     94.27 o 
 -11   1  12       12.48        4.21     31.45 o 
 -10   1  12      108.28      143.67    131.80 o 
  -9   1  12        2.01        3.46     11.53 o 
  -8   1  12       19.48       21.60     14.05 o 
  -7   1  12        0.33        3.25      4.77 o 
  -6   1  12      578.90      541.68     24.83 o 
  -5   1  12       36.69       35.71      9.55 o 
  -4   1  12      970.88      942.84     52.20 o 
  -3   1  12      317.12      312.92     27.97 o 
  -2   1  12      615.46      659.80     34.85 o 
  -1   1  12      561.98      537.89     23.09 o 
   0   1  12       12.89        7.59      4.18 o 
   1   1  12       13.86       16.61      6.91 o 
   2   1  12       11.68       15.06      6.95 o 
   3   1  12     2193.07     2295.47     82.23 o 
   4   1  12      100.40      109.89     21.13 o 
   5   1  12        1.51        7.59      7.16 o 
   6   1  12      126.99      136.40     44.13 o 
   7   1  12      241.04      272.49     33.98 o 
   8   1  12      400.31      399.30     33.39 o 
   9   1  12      254.94      263.00     26.97 o 
  10   1  12      109.89       88.82     59.74 o 
 -11   2  12       27.94       51.69     81.26 o 
 -10   2  12      271.89      272.55     69.40 o 
  -9   2  12       94.41      111.63     39.72 o 
  -8   2  12       12.30       20.43     11.99 o 
  -7   2  12       22.49       18.92     12.79 o 
  -6   2  12      106.93      110.28     10.39 o 
  -5   2  12      790.60      806.25     43.04 o 
  -4   2  12      585.62      602.52     30.87 o 
  -3   2  12      313.97      303.57     18.07 o 
  -2   2  12      290.52      277.76     17.01 o 
  -1   2  12       40.25       34.58     10.87 o 
   0   2  12      171.01      155.97     12.21 o 
   1   2  12      453.22      441.17     22.03 o 
   2   2  12       31.55       37.20     13.22 o 
   3   2  12      213.22      194.41     16.00 o 
   4   2  12     2580.24     2625.70    105.93 o 
   5   2  12       62.22       66.62     22.12 o 
   6   2  12       73.29       86.23     34.37 o 
   7   2  12     1155.64     1149.19     68.07 o 
   8   2  12      197.60      176.91     28.53 o 
   9   2  12        3.42        4.39      7.90 o 
  10   2  12        0.21        5.57     10.05 o 
 -11   3  12       43.03       39.87     55.22 o 
 -10   3  12       68.94       58.39     63.31 o 
  -9   3  12       70.40       57.11     47.60 o 
  -8   3  12        2.70       10.66     14.10 o 
  -7   3  12       41.39       34.95     20.01 o 
  -6   3  12     1164.44     1205.48     50.74 o 
  -5   3  12      582.08      588.17     42.39 o 
  -4   3  12     1456.43     1432.61     60.15 o 
  -3   3  12     1875.00     1881.73     88.30 o 
  -2   3  12       79.10       77.38     12.57 o 
  -1   3  12      548.77      494.97     21.32 o 
   0   3  12       95.55       58.89     20.00 o 
   1   3  12      811.61      894.29     38.69 o 
   2   3  12        0.01        3.77      3.48 o 
   3   3  12        2.54        3.63      3.42 o 
   4   3  12       33.27       37.77     13.38 o 
   5   3  12        2.24        4.12      5.66 o 
   6   3  12        1.04        4.34      5.91 o 
   7   3  12       49.55       50.14     19.85 o 
   8   3  12      197.80      214.28     28.81 o 
   9   3  12        3.21       10.40     14.56 o 
  10   3  12        4.70        6.07     16.36 o 
 -11   4  12        3.35        4.13     18.76 o 
 -10   4  12       13.35       13.19     11.01 o 
  -9   4  12        0.13        5.75     13.36 o 
  -8   4  12        8.03       13.42     13.63 o 
  -7   4  12      145.14      164.49     20.80 o 
  -6   4  12       30.11       24.32     13.27 o 
  -5   4  12     1344.65     1377.17     70.99 o 
  -4   4  12      461.36      449.52     24.71 o 
  -3   4  12       21.14       16.85      7.14 o 
  -2   4  12       30.39       45.66     18.98 o 
  -1   4  12     1200.63     1211.18     45.67 o 
   0   4  12       33.80       28.98     12.81 o 
   1   4  12       30.75       12.96     10.21 o 
   2   4  12      442.58      441.14     28.96 o 
   3   4  12      797.12      774.90     36.49 o 
   4   4  12      278.33      281.82     34.93 o 
   5   4  12      732.56      791.17     59.07 o 
   6   4  12     1085.74     1104.70     72.17 o 
   7   4  12       53.48       66.44     27.62 o 
   8   4  12       65.47       47.93     28.08 o 
   9   4  12        2.81        6.21     20.69 o 
  10   4  12      155.28      119.94     95.70 o 
 -10   5  12       60.50       23.75     26.78 o 
  -9   5  12       67.57       55.87     42.71 o 
  -8   5  12        7.67       16.41     18.56 o 
  -7   5  12      113.95      114.74     18.91 o 
  -6   5  12      151.73      140.52     20.00 o 
  -5   5  12       20.87       13.53     10.43 o 
  -4   5  12        3.06       10.67      9.60 o 
  -3   5  12       14.77       23.73     13.21 o 
  -2   5  12       12.47        9.52      5.08 o 
  -1   5  12      548.45      543.58     29.51 o 
   0   5  12      283.20      202.81     54.45 o 
   1   5  12      166.45      165.44     21.98 o 
   2   5  12      190.59      192.73     29.89 o 
   3   5  12      138.59      124.17     62.32 o 
   4   5  12      261.17      258.49     49.92 o 
   5   5  12       34.79       39.36     18.87 o 
   6   5  12       66.79       74.45     38.86 o 
   7   5  12        7.61       16.08     12.22 o 
   8   5  12       43.73       36.82     29.16 o 
   9   5  12        2.49        7.88     13.74 o 
 -10   6  12       11.35       12.64     25.61 o 
  -9   6  12       48.77       22.42     28.56 o 
  -8   6  12       25.12       16.80     15.32 o 
  -7   6  12        4.13        7.49     12.02 o 
  -6   6  12        4.45       11.56      9.27 o 
  -5   6  12      177.89      189.44     24.09 o 
  -4   6  12       80.05       81.42     36.15 o 
  -3   6  12      625.79      619.85     32.81 o 
  -2   6  12      209.22      221.50     21.84 o 
  -1   6  12      100.53       60.60     20.34 o 
   0   6  12       36.07       38.36     21.38 o 
   1   6  12      530.19      557.17     40.53 o 
   2   6  12       15.03       10.52      8.11 o 
   3   6  12      226.43      252.43     33.88 o 
   4   6  12       30.03       34.84     20.77 o 
   5   6  12      297.80      294.37     36.11 o 
   6   6  12       59.06       48.65     25.93 o 
   7   6  12        0.28        5.28     11.60 o 
   8   6  12        5.10        7.23     17.10 o 
   9   6  12       78.03       25.98     31.07 o 
  -9   7  12        3.90        9.07      9.19 o 
  -8   7  12        8.41        4.47     10.82 o 
  -7   7  12       26.95       23.08     15.49 o 
  -6   7  12        8.99        8.73     10.74 o 
  -5   7  12       36.40       26.18     20.85 o 
  -4   7  12      109.60       91.67     49.48 o 
  -3   7  12       10.02        9.17      7.69 o 
  -2   7  12      142.07      130.48     33.52 o 
  -1   7  12       10.37       10.41     10.48 o 
   0   7  12       50.70       58.01     27.91 o 
   1   7  12       13.31       19.79     11.71 o 
   2   7  12       55.30       31.03     21.75 o 
   3   7  12       34.90       25.23     14.32 o 
   4   7  12      196.22      214.21     55.74 o 
   5   7  12        0.69        2.72     12.01 o 
   6   7  12        7.86        8.41     14.31 o 
   7   7  12       37.37       44.82     29.43 o 
   8   7  12        4.74        1.28     16.61 o 
  -8   8  12        0.03        5.17      8.27 o 
  -7   8  12       61.80       24.91     26.04 o 
  -6   8  12        0.65        3.59      9.65 o 
  -5   8  12       32.28       35.28     24.99 o 
  -4   8  12      149.70       38.32     37.27 o 
  -3   8  12        8.93        9.69     11.45 o 
  -2   8  12      104.54       51.44     34.18 o 
  -1   8  12      230.79      246.09     37.45 o 
   0   8  12      204.50      217.76     63.44 o 
   1   8  12        0.14        8.83     13.91 o 
   2   8  12        2.77        2.62     10.65 o 
   3   8  12      552.15      557.17     45.67 o 
   4   8  12        7.27        8.48     11.05 o 
   5   8  12        2.25        3.30     14.90 o 
   6   8  12        1.19        7.16      9.93 o 
   7   8  12        0.26       11.33     20.86 o 
  -7   9  12       11.98       10.54     12.60 o 
  -6   9  12       10.50        7.66     15.18 o 
  -5   9  12       42.25       32.90     28.65 o 
  -4   9  12        4.07       14.01     12.16 o 
  -3   9  12        9.14       11.88     10.07 o 
  -2   9  12        0.45        5.31     12.15 o 
  -1   9  12       42.44       40.80     31.48 o 
   0   9  12        8.69        8.53     13.20 o 
   1   9  12      354.21      358.40     48.12 o 
   2   9  12       15.39       12.31     17.34 o 
   3   9  12        0.46       10.66     12.54 o 
   4   9  12       15.37       13.41     10.63 o 
   5   9  12       45.24       39.25     38.44 o 
   6   9  12      254.15      246.12     62.32 o 
  -5  10  12       63.61       51.54     32.42 o 
  -4  10  12       20.85       40.54     30.93 o 
  -3  10  12        0.08        4.77     10.08 o 
  -2  10  12       15.36       23.71     13.82 o 
  -1  10  12       24.66       23.56     20.26 o 
   0  10  12        1.67        7.65     10.83 o 
   1  10  12        8.02        9.65     16.33 o 
   2  10  12      521.89      534.70     47.07 o 
   3  10  12      101.97      108.23     56.60 o 
   4  10  12        1.79        2.95      9.93 o 
  -3  11  12      155.21      166.98     45.68 o 
  -2  11  12       34.64       30.49     24.26 o 
  -1  11  12      113.03      118.62     76.99 o 
   0  11  12        0.20        6.10     10.29 o 
   1  11  12       33.30       44.52     33.59 o 
   2  11  12        6.00        6.66     11.65 o 
 -11   1  13        2.79        1.80     24.04 o 
 -10   1  13        0.16       12.64     20.64 o 
  -9   1  13       20.32       17.65     24.52 o 
  -8   1  13        2.49        7.46      8.11 o 
  -7   1  13      451.85      478.90     52.08 o 
  -6   1  13      201.25      179.83     16.46 o 
  -5   1  13       77.62       66.91     32.99 o 
  -4   1  13       23.96       21.05     15.87 o 
  -3   1  13      446.60      467.40     36.76 o 
  -2   1  13       27.69       39.45      9.59 o 
  -1   1  13        4.68       10.62      4.98 o 
   0   1  13       73.26       69.02     20.61 o 
   1   1  13      183.35      189.63     16.93 o 
   2   1  13       40.04       54.59     22.20 o 
   3   1  13        6.11        8.75      7.20 o 
   4   1  13       59.15       60.42     20.38 o 
   5   1  13        1.17        4.66      5.82 o 
   6   1  13       31.90       35.73     16.75 o 
   7   1  13      107.54       97.35     43.12 o 
   8   1  13       65.39       52.91     24.99 o 
   9   1  13       35.83       20.64     11.15 o 
  10   1  13       29.12       29.25     32.53 o 
 -11   2  13        0.24       -2.80     30.36 o 
 -10   2  13      238.89      283.08     66.19 o 
  -9   2  13       57.71       55.12     49.27 o 
  -8   2  13       17.70       12.79      8.40 o 
  -7   2  13       23.28       20.11     16.09 o 
  -6   2  13     1111.06     1155.34     54.73 o 
  -5   2  13      130.77      103.61     21.46 o 
  -4   2  13      482.14      469.68     31.41 o 
  -3   2  13       14.66       11.96      8.06 o 
  -2   2  13       10.28       11.67      5.42 o 
  -1   2  13      127.35      125.15     10.26 o 
   0   2  13        5.43        3.92      2.83 o 
   1   2  13      314.47      308.44     16.10 o 
   2   2  13      405.75      362.16     20.39 o 
   3   2  13       67.64       62.56     16.45 o 
   4   2  13       92.20       99.20     25.10 o 
   5   2  13      152.98      153.03     23.98 o 
   6   2  13        4.58        4.01      6.66 o 
   7   2  13       83.40       80.86     31.16 o 
   8   2  13        0.05        5.49      7.56 o 
   9   2  13      120.84       94.50     63.54 o 
  10   2  13      177.63      182.48     33.74 o 
 -11   3  13        0.24       14.92     26.69 o 
 -10   3  13        1.72       11.62     24.79 o 
  -9   3  13        0.64        5.58     13.11 o 
  -8   3  13        8.69        6.22     14.18 o 
  -7   3  13       47.68       54.39     16.44 o 
  -6   3  13      889.16      956.65     64.97 o 
  -5   3  13      147.60      161.51     22.39 o 
  -4   3  13        2.64        2.80      4.77 o 
  -3   3  13       36.39       31.68     14.19 o 
  -2   3  13        8.99        5.60      3.47 o 
  -1   3  13      104.75       96.09     10.40 o 
   0   3  13       61.39       71.57     17.13 o 
   1   3  13      302.10      321.38     18.37 o 
   2   3  13      805.81      823.93     39.53 o 
   3   3  13       75.22       70.15     13.19 o 
   4   3  13       73.68       71.67     24.97 o 
   5   3  13      887.88      876.31     58.13 o 
   6   3  13     1076.64     1101.68     65.41 o 
   7   3  13      225.79      228.86     37.23 o 
   8   3  13       32.94       20.47     18.32 o 
   9   3  13      111.79       82.28     68.63 o 
  10   3  13        5.71       13.96     25.19 o 
 -10   4  13        0.54       11.43     22.66 o 
  -9   4  13        4.51        5.82     13.18 o 
  -8   4  13        0.52        7.54     11.93 o 
  -7   4  13       55.29       61.91     21.69 o 
  -6   4  13       45.16       39.78     23.36 o 
  -5   4  13      367.69      387.08     24.76 o 
  -4   4  13       19.72       26.86     14.80 o 
  -3   4  13     1083.01     1102.00     44.82 o 
  -2   4  13      177.96      167.18     16.23 o 
  -1   4  13      494.30      484.14     25.49 o 
   0   4  13     1945.28     2036.12     88.04 o 
   1   4  13       10.71        9.16      5.21 o 
   2   4  13      694.36      635.16     34.78 o 
   3   4  13       57.90       45.76      6.91 o 
   4   4  13      217.59      228.08     76.25 o 
   5   4  13        5.14        8.25      8.55 o 
   6   4  13        8.25        9.90      9.33 o 
   7   4  13        5.40        5.09      8.91 o 
   8   4  13       97.11       98.33     59.93 o 
   9   4  13       11.55       17.24     13.57 o 
 -10   5  13      117.92      150.99     45.97 o 
  -9   5  13      177.26      214.72     51.54 o 
  -8   5  13      203.17      238.72     40.72 o 
  -7   5  13       10.82       17.87     10.45 o 
  -6   5  13       23.63       22.50     15.13 o 
  -5   5  13      311.65      346.62     32.86 o 
  -4   5  13     1500.18     1619.43     64.84 o 
  -3   5  13      480.98      515.62     33.90 o 
  -2   5  13       26.48       21.55     11.35 o 
  -1   5  13        3.03        6.57      6.30 o 
   0   5  13       93.18       62.44     23.44 o 
   1   5  13        0.26        7.18      8.17 o 
   2   5  13       14.38       12.85      9.06 o 
   3   5  13      248.78      260.41     34.60 o 
   4   5  13      351.10      175.06    109.15 o 
   5   5  13       24.58       33.98     17.67 o 
   6   5  13       44.01       27.83     17.61 o 
   7   5  13       60.31       57.52     39.19 o 
   8   5  13      163.36      195.51     42.98 o 
   9   5  13       80.88       60.01     48.34 o 
  -9   6  13      115.04       91.01     84.28 o 
  -8   6  13       79.88      100.57     59.92 o 
  -7   6  13       14.38       19.18     13.97 o 
  -6   6  13      122.00      114.48     20.45 o 
  -5   6  13       86.47       59.02     23.95 o 
  -4   6  13        9.57        3.97      5.93 o 
  -3   6  13      319.83      341.52     31.12 o 
  -2   6  13     1036.65     1027.78     73.05 o 
  -1   6  13      226.98      246.26     18.81 o 
   0   6  13      237.37      239.66     31.64 o 
   1   6  13     1087.02     1120.87     82.61 o 
   2   6  13      228.71      218.10     42.14 o 
   3   6  13       12.70        9.39     11.22 o 
   4   6  13       99.56       29.18     30.03 o 
   5   6  13       91.12       34.51     38.49 o 
   6   6  13      435.87      431.46     34.33 o 
   7   6  13        0.52        3.16      8.43 o 
   8   6  13        7.93       20.05     21.21 o 
  -9   7  13       40.98       12.61     13.88 o 
  -8   7  13      112.83      118.55    114.23 o 
  -7   7  13      308.51      180.16     92.64 o 
  -6   7  13      203.08      238.21     42.49 o 
  -5   7  13        2.16        5.96     10.66 o 
  -4   7  13       46.77       59.70     29.59 o 
  -3   7  13      354.62      348.35     25.10 o 
  -2   7  13      270.99      267.89     31.29 o 
  -1   7  13        9.11        9.95      7.72 o 
   0   7  13       36.52       38.06     21.27 o 
   1   7  13       82.94       78.35     35.08 o 
   2   7  13      126.44      120.35     43.08 o 
   3   7  13      172.07      166.58     72.86 o 
   4   7  13       63.37       77.60     52.40 o 
   5   7  13       51.38       40.71     23.54 o 
   6   7  13       91.21       97.65     61.58 o 
   7   7  13      128.60      114.42     95.67 o 
   8   7  13       43.06       48.94     49.89 o 
  -8   8  13       11.78       12.63     14.88 o 
  -7   8  13      128.61      147.82     34.77 o 
  -6   8  13        0.61        6.23     10.04 o 
  -5   8  13       57.77       48.90     31.63 o 
  -4   8  13       19.70       16.55     17.04 o 
  -3   8  13      130.91      152.96     31.22 o 
  -2   8  13      801.91      843.99     42.06 o 
  -1   8  13      673.88      717.88     47.54 o 
   0   8  13      374.17      367.45     35.98 o 
   1   8  13      179.61      212.04     45.14 o 
   2   8  13      573.83      596.56     46.48 o 
   3   8  13        3.77        8.57     12.81 o 
   4   8  13       17.02       19.98     19.79 o 
   5   8  13       33.58       25.09     25.40 o 
   6   8  13       12.03       11.61     16.59 o 
   7   8  13        5.35       13.90     13.29 o 
  -6   9  13        3.47        4.78     11.82 o 
  -5   9  13      166.51      178.09     41.48 o 
  -4   9  13       44.33       28.41     20.70 o 
  -3   9  13       42.09       34.05     20.31 o 
  -2   9  13       24.61       25.01     16.04 o 
  -1   9  13      111.28      104.97     59.59 o 
   0   9  13      102.95       86.82     53.14 o 
   1   9  13       83.70       76.30     48.93 o 
   2   9  13      211.67      228.63     41.82 o 
   3   9  13      184.08      211.78     46.84 o 
   4   9  13      182.29      194.31     43.18 o 
   5   9  13      199.77      220.86     38.37 o 
  -5  10  13      143.70      135.43     77.02 o 
  -4  10  13       25.48       27.47     20.41 o 
  -3  10  13       70.14       36.68     39.57 o 
  -2  10  13       25.06       28.96     27.54 o 
  -1  10  13      132.19      126.58    102.64 o 
   0  10  13       93.39       74.52     60.12 o 
   1  10  13       33.55       21.61     20.80 o 
   2  10  13       16.49       21.82     17.03 o 
   3  10  13       14.13       13.59     15.46 o 
   4  10  13       32.65       27.84     26.85 o 
  -1  11  13        0.15       11.40     16.08 o 
   0  11  13        2.99        4.55     18.39 o 
 -11   0  14        6.16        9.03     29.99 o 
 -10   0  14        0.23       -2.44     33.16 o 
  -9   0  14      123.27       89.39    129.80 o 
  -8   0  14        1.04        4.65      8.24 o 
  -7   0  14     1060.81     1058.09    106.37 o 
  -6   0  14     1018.20     1125.54    119.30 o 
  -5   0  14      132.59      141.35     40.39 o 
  -4   0  14      155.94      189.89     39.86 o 
  -3   0  14       15.32       19.47     13.76 o 
  -2   0  14        5.31        4.01     16.51 o 
  -1   0  14      448.16      415.27     24.56 o 
   0   0  14      169.13      170.41     22.64 o 
   1   0  14      136.36      146.19     21.78 o 
   2   0  14      147.19      156.05     63.61 o 
   3   0  14       33.64       25.48     14.38 o 
   4   0  14        2.16        4.96     10.42 o 
   5   0  14        6.16        7.81     10.40 o 
   6   0  14      149.19      178.01     36.20 o 
   7   0  14      219.35      238.60     32.79 o 
   8   0  14       34.48       39.16     27.51 o 
   9   0  14        5.50       13.06     14.94 o 
  10   0  14       32.81       34.29     43.46 o 
 -11   1  14       60.09       61.50     59.29 o 
 -10   1  14       39.60       19.56     35.53 o 
  -9   1  14      112.46      147.33    130.69 o 
  -8   1  14        2.22        5.16      9.70 o 
  -7   1  14       20.16       14.22     16.77 o 
  -6   1  14      382.99      382.71     41.85 o 
  -5   1  14      101.87      136.35     52.62 o 
  -4   1  14      206.27      233.81     35.19 o 
  -3   1  14      257.23      298.93     30.34 o 
  -2   1  14        4.72        4.34      4.48 o 
  -1   1  14      261.89      254.05     11.27 o 
   0   1  14      355.83      346.92     19.62 o 
   1   1  14     1439.49     1457.03     54.89 o 
   2   1  14     1060.40     1062.19     56.84 o 
   3   1  14     3216.49     3408.75     92.25 o 
   4   1  14      699.84      749.66     40.39 o 
   5   1  14      120.28      127.03     26.84 o 
   6   1  14       43.92       41.27     20.31 o 
   7   1  14       77.54       74.52     20.51 o 
   8   1  14        0.18        2.81      5.96 o 
   9   1  14        5.71        3.43      7.58 o 
  10   1  14        2.60       -0.98     19.98 o 
 -11   2  14       29.90       35.55     70.38 o 
 -10   2  14       18.53       17.45     28.84 o 
  -9   2  14      486.19      527.53     53.77 o 
  -8   2  14      411.83      314.46    139.95 o 
  -7   2  14      176.97      150.14     51.00 o 
  -6   2  14       14.86       22.95     18.99 o 
  -5   2  14      420.97      456.56     35.75 o 
  -4   2  14        5.78       11.14      8.98 o 
  -3   2  14      186.92      200.75     17.01 o 
  -2   2  14      733.36      482.90    151.67 o 
  -1   2  14       60.21       51.89     10.92 o 
   0   2  14        6.97        6.13      4.99 o 
   1   2  14      677.12      666.28     35.20 o 
   2   2  14      509.93      477.54     28.91 o 
   3   2  14     1768.01     1847.45     71.59 o 
   4   2  14      918.62      909.51     47.86 o 
   5   2  14      274.87      175.91     58.27 o 
   6   2  14      327.42      349.26     24.10 o 
   7   2  14      247.01      277.58     25.37 o 
   8   2  14       12.32       20.33     14.12 o 
   9   2  14       31.29       26.37     23.95 o 
  10   2  14      183.11      109.77     78.81 o 
 -10   3  14        5.52       19.77     33.34 o 
  -9   3  14      225.24      216.48     44.46 o 
  -8   3  14      276.63      167.72    107.29 o 
  -7   3  14        7.85       11.47      9.32 o 
  -6   3  14       20.73       25.36     18.19 o 
  -5   3  14        0.07        3.32      7.02 o 
  -4   3  14      152.37      161.58     31.69 o 
  -3   3  14        0.98        1.99      5.96 o 
  -2   3  14      211.90      222.53     10.90 o 
  -1   3  14       24.93       25.90     10.08 o 
   0   3  14      631.21      606.46     31.51 o 
   1   3  14       18.84       13.12      8.57 o 
   2   3  14        4.68        3.87      4.22 o 
   3   3  14       98.48      103.37     16.19 o 
   4   3  14      780.07      791.99     55.77 o 
   5   3  14      175.06      180.89     25.07 o 
   6   3  14        1.33        5.53      8.96 o 
   7   3  14        6.90        7.71      8.56 o 
   8   3  14        6.50        5.65      7.84 o 
   9   3  14       12.38       11.86     13.44 o 
 -10   4  14       79.50       57.94     86.49 o 
  -9   4  14       85.16       54.23     52.75 o 
  -8   4  14       78.36       52.10     46.69 o 
  -7   4  14      341.31      345.56     33.65 o 
  -6   4  14      118.27       90.66     31.69 o 
  -5   4  14       20.30       26.88     15.22 o 
  -4   4  14     1108.62     1121.06     53.91 o 
  -3   4  14       31.95       35.96     18.97 o 
  -2   4  14        0.73        3.05      5.66 o 
  -1   4  14     1398.41     1301.93     51.07 o 
   0   4  14      960.05      975.64     50.66 o 
   1   4  14      250.05      223.43     16.54 o 
   2   4  14        5.39        5.31      5.01 o 
   3   4  14      123.74      113.83     42.12 o 
   4   4  14        1.01        2.03      8.70 o 
   5   4  14       27.60       29.24     16.26 o 
   6   4  14       42.40       52.71     25.21 o 
   7   4  14        0.02        1.57     10.32 o 
   8   4  14       29.65       31.15     24.39 o 
   9   4  14       53.72       51.54     51.87 o 
 -10   5  14       58.58       42.74     69.43 o 
  -9   5  14       41.69       34.80     35.88 o 
  -8   5  14        0.91        6.62     16.46 o 
  -7   5  14       96.68      112.41     86.29 o 
  -6   5  14       12.69       10.97     11.10 o 
  -5   5  14      205.03      194.96     26.17 o 
  -4   5  14        9.37       11.01     13.33 o 
  -3   5  14      309.80      311.93     35.71 o 
  -2   5  14      429.33      450.93     31.71 o 
  -1   5  14      326.28      300.34     24.47 o 
   0   5  14       21.95       22.25     11.40 o 
   1   5  14      108.01      117.20     28.65 o 
   2   5  14      175.40      187.10     38.06 o 
   3   5  14        0.21        2.00      9.82 o 
   4   5  14        0.35        6.74     10.95 o 
   5   5  14       24.80       22.05     15.02 o 
   6   5  14       52.52       38.71     17.17 o 
   7   5  14       88.14       94.62     35.08 o 
   8   5  14        7.78        8.46     13.07 o 
  -9   6  14      156.61      200.90     48.82 o 
  -8   6  14       22.10       41.46     32.62 o 
  -7   6  14        6.28        9.39     15.13 o 
  -6   6  14       14.94       15.13     13.32 o 
  -5   6  14        3.98        7.15      8.05 o 
  -4   6  14        9.66       12.51     10.16 o 
  -3   6  14       48.16       47.41     27.43 o 
  -2   6  14      157.49      141.25     20.59 o 
  -1   6  14        0.17        0.52      8.39 o 
   0   6  14      186.45      175.81     26.02 o 
   1   6  14        1.84        3.36      9.32 o 
   2   6  14       36.10       34.87     22.04 o 
   3   6  14        1.80        2.25      8.62 o 
   4   6  14        9.43       11.90     18.51 o 
   5   6  14      226.84      245.33     36.47 o 
   6   6  14       73.19       36.02     19.53 o 
   7   6  14       29.84       19.62     19.30 o 
   8   6  14       45.84       33.26     35.17 o 
  -8   7  14       45.79       45.71     48.59 o 
  -7   7  14      136.62       89.66     86.30 o 
  -6   7  14        4.08       10.56     10.77 o 
  -5   7  14       10.64       10.60     11.98 o 
  -4   7  14       23.86       15.36     10.89 o 
  -3   7  14       76.77       74.83     37.91 o 
  -2   7  14       28.81       23.84     13.68 o 
  -1   7  14        0.16        3.98     10.15 o 
   0   7  14      276.33      292.66     38.39 o 
   1   7  14        5.28        7.73     11.10 o 
   2   7  14        0.78        1.63     10.94 o 
   3   7  14      141.28      134.43     55.96 o 
   4   7  14       21.12       19.22     15.42 o 
   5   7  14        0.91        3.88     11.11 o 
   6   7  14        1.78        3.19      7.30 o 
   7   7  14      123.43       86.00     75.28 o 
  -7   8  14       40.81       38.31     38.62 o 
  -6   8  14        1.85        5.12     10.16 o 
  -5   8  14       19.44       29.97     23.54 o 
  -4   8  14        0.10        5.10     13.46 o 
  -3   8  14       60.89       61.01     42.01 o 
  -2   8  14       47.62       32.32     22.23 o 
  -1   8  14        0.51        7.53      9.23 o 
   0   8  14        2.70        4.78     10.97 o 
   1   8  14      298.82      303.04     32.19 o 
   2   8  14       16.67       17.57     16.50 o 
   3   8  14        3.62        6.95     13.35 o 
   4   8  14        2.40        9.18     15.30 o 
   5   8  14       11.08        4.40     13.75 o 
   6   8  14       14.22       11.99     20.93 o 
  -6   9  14        2.96        9.18     13.68 o 
  -5   9  14       70.81       61.89     56.53 o 
  -4   9  14       82.25       83.59     49.54 o 
  -3   9  14       71.68       69.25     45.08 o 
  -2   9  14        2.93        3.36      8.35 o 
  -1   9  14       53.75       41.67     30.81 o 
   0   9  14        6.80        7.33     11.37 o 
   1   9  14      266.71      284.43     35.49 o 
   2   9  14       53.26       43.42     33.15 o 
   3   9  14        1.00        8.91     16.66 o 
   4   9  14       17.03       24.37     23.39 o 
   5   9  14        0.06        6.17      6.91 o 
  -4  10  14       18.25        8.66     11.62 o 
  -3  10  14       38.80       35.34     27.37 o 
  -2  10  14        0.03        6.63     17.06 o 
  -1  10  14      126.98       90.75     73.81 o 
   0  10  14      100.17       82.34     50.87 o 
   1  10  14      291.36      304.83     42.98 o 
   2  10  14      285.71      306.40     37.41 o 
   3  10  14        6.20        5.76     11.55 o 
 -10   1  15        0.69       15.11     29.84 o 
  -9   1  15        5.48       11.06     27.34 o 
  -8   1  15      155.29      147.78     24.23 o 
  -7   1  15       88.79       73.29     31.92 o 
  -6   1  15      338.15      364.99     37.21 o 
  -5   1  15       14.99       28.73     13.67 o 
  -4   1  15       80.15      102.58     41.66 o 
  -3   1  15       33.06       28.72     14.38 o 
  -2   1  15      160.65      177.21     38.67 o 
  -1   1  15      232.54      226.94     11.18 o 
   0   1  15        0.08        2.07      3.98 o 
   1   1  15      496.44      455.08     28.74 o 
   2   1  15     2041.55     2086.81     78.33 o 
   3   1  15     1291.38     1306.56     58.10 o 
   4   1  15       23.90       15.30      9.47 o 
   5   1  15       23.30       21.02     11.42 o 
   6   1  15       33.60       25.12     13.51 o 
   7   1  15       14.07       12.52      9.69 o 
   8   1  15        5.78       10.40      8.32 o 
   9   1  15       18.72       13.02     13.00 o 
 -10   2  15       65.13       68.70     83.74 o 
  -9   2  15       10.96       14.91     19.03 o 
  -8   2  15      307.99      210.62    129.47 o 
  -7   2  15      536.41      485.82     36.59 o 
  -6   2  15      285.64      273.73     35.11 o 
  -5   2  15        3.95       10.59     15.77 o 
  -4   2  15      197.15      197.10     33.72 o 
  -3   2  15      106.77      109.14     15.61 o 
  -2   2  15        7.66        5.37      4.34 o 
  -1   2  15       45.42       45.51     12.13 o 
   0   2  15      189.54      191.76     16.19 o 
   1   2  15       10.36        9.98      4.87 o 
   2   2  15      509.72      527.80     29.72 o 
   3   2  15      125.66      137.77     30.79 o 
   4   2  15      343.25      319.87     34.34 o 
   5   2  15       76.28       46.27     19.90 o 
   6   2  15       57.40       51.18     24.47 o 
   7   2  15       60.06       64.14     29.51 o 
   8   2  15        6.47       11.71      9.10 o 
   9   2  15        0.22        4.44     13.96 o 
 -10   3  15       24.28       20.17     30.45 o 
  -9   3  15        0.52        4.02     11.04 o 
  -8   3  15        4.27        4.69     12.69 o 
  -7   3  15        3.25        6.61     11.37 o 
  -6   3  15      354.58      386.52     34.45 o 
  -5   3  15      668.70      690.58     58.58 o 
  -4   3  15      173.44      185.05     65.14 o 
  -3   3  15      256.58      264.33     31.94 o 
  -2   3  15      541.61      567.13     40.23 o 
  -1   3  15     1219.94     1148.22     52.14 o 
   0   3  15       48.06       44.97     21.32 o 
   1   3  15       10.55        7.48      4.25 o 
   2   3  15      358.64      364.85     24.47 o 
   3   3  15       81.64       86.48     26.75 o 
   4   3  15       12.93        8.48      5.45 o 
   5   3  15       45.17       43.06     22.50 o 
   6   3  15        1.62        7.58     10.43 o 
   7   3  15       36.24       32.63     19.09 o 
   8   3  15       10.18        9.44     10.03 o 
   9   3  15       13.10        8.65     17.69 o 
 -10   4  15      107.93       79.53     83.52 o 
  -9   4  15        0.31       11.56     20.79 o 
  -8   4  15      156.72      177.92     47.94 o 
  -7   4  15       20.07       13.47     12.54 o 
  -6   4  15       52.30       49.05     27.96 o 
  -5   4  15       69.10       62.14     32.53 o 
  -4   4  15       58.57       55.50     25.94 o 
  -3   4  15       30.78       40.19     21.13 o 
  -2   4  15       42.76       41.30     18.42 o 
  -1   4  15      136.69      115.43     27.35 o 
   0   4  15       71.91       74.64     18.03 o 
   1   4  15       16.59       17.43     10.61 o 
   2   4  15       31.29       19.07     11.21 o 
   3   4  15      232.14      253.63     35.22 o 
   4   4  15      644.46      691.38     36.55 o 
   5   4  15      239.17      285.37     35.20 o 
   6   4  15      136.24       46.64     47.74 o 
   7   4  15        0.04        3.09     10.09 o 
   8   4  15       63.25       48.49     35.02 o 
  -9   5  15       52.69       20.29     28.08 o 
  -8   5  15        0.08        6.05     12.91 o 
  -7   5  15        4.71        6.40     17.33 o 
  -6   5  15       85.00       93.04     48.85 o 
  -5   5  15       59.81       48.35     27.03 o 
  -4   5  15      594.96      564.41     38.29 o 
  -3   5  15      619.89      621.54     50.67 o 
  -2   5  15       67.53       73.42     18.66 o 
  -1   5  15      168.30      118.97     28.83 o 
   0   5  15       63.52       72.54     35.53 o 
   1   5  15      203.60      230.15     23.44 o 
   2   5  15       15.94       13.66      9.93 o 
   3   5  15        6.16        1.97     10.58 o 
   4   5  15      104.47       48.92     31.28 o 
   5   5  15      203.52      198.72     42.12 o 
   6   5  15      198.03      164.48     77.75 o 
   7   5  15       18.88       20.62     19.21 o 
   8   5  15       64.21       56.44     60.92 o 
  -9   6  15      134.56        8.90     23.34 o 
  -8   6  15      186.79       97.64     71.16 o 
  -7   6  15       36.25       40.75     30.80 o 
  -6   6  15      351.89      369.07     36.10 o 
  -5   6  15       23.24       20.67     15.39 o 
  -4   6  15      250.36      247.66     22.64 o 
  -3   6  15       14.70       11.01     11.67 o 
  -2   6  15       15.60       13.45     10.38 o 
  -1   6  15      165.80      174.10     41.13 o 
   0   6  15      229.61      225.64     28.85 o 
   1   6  15        9.13       16.17     11.26 o 
   2   6  15      598.61      647.61     42.83 o 
   3   6  15        1.98        9.84     11.94 o 
   4   6  15      556.61      615.95     44.85 o 
   5   6  15      337.07      339.52     39.11 o 
   6   6  15      694.74      485.51    133.50 o 
   7   6  15       76.29       58.31     37.83 o 
  -8   7  15        4.74        7.07     16.55 o 
  -7   7  15        5.74        6.32     14.89 o 
  -6   7  15       30.03       18.08     14.33 o 
  -5   7  15       12.92       10.71      9.44 o 
  -4   7  15      321.52      380.94     35.12 o 
  -3   7  15      313.13      202.51    116.51 o 
  -2   7  15       36.77       31.29     21.96 o 
  -1   7  15       81.36      102.40     52.09 o 
   0   7  15      245.07      285.70     42.97 o 
   1   7  15      157.41      162.61     35.35 o 
   2   7  15       24.01       10.62     11.34 o 
   3   7  15       55.04       55.24     29.73 o 
   4   7  15      278.39      262.80     45.59 o 
   5   7  15       63.98       26.64     20.56 o 
   6   7  15       99.18       89.09     73.22 o 
   7   7  15      326.55      296.40     64.51 o 
  -7   8  15       23.50       16.10     27.48 o 
  -6   8  15      261.06      306.00     55.82 o 
  -5   8  15       77.73       67.78     53.89 o 
  -4   8  15       16.95        8.47     14.63 o 
  -3   8  15      337.90      374.79     48.39 o 
  -2   8  15      224.40      237.00     91.11 o 
  -1   8  15       49.29       44.34     26.33 o 
   0   8  15       51.92       59.41     35.27 o 
   1   8  15       47.58       52.18     32.86 o 
   2   8  15      160.26      168.62     36.79 o 
   3   8  15        6.78       10.72     14.19 o 
   4   8  15       71.89       74.70     42.21 o 
   5   8  15       51.47       20.71     23.39 o 
  -5   9  15        6.95        7.99     15.55 o 
  -4   9  15       63.06       63.27     44.92 o 
  -3   9  15      149.32      142.01    150.54 o 
  -2   9  15      190.28      240.61     61.08 o 
  -1   9  15       40.92       42.40     33.06 o 
   0   9  15        2.78       10.38     12.51 o 
   1   9  15       31.87       32.72     34.62 o 
   2   9  15       39.58       14.51     13.88 o 
   3   9  15      162.27      112.53     86.93 o 
   4   9  15        7.65        9.40      8.73 o 
  -2  10  15        2.66       13.40     17.83 o 
  -1  10  15       13.92        4.00     19.31 o 
   0  10  15        1.25        3.77     11.40 o 
   1  10  15        3.39        1.26     13.80 o 
 -10   0  16      102.99       89.98    180.36 o 
  -9   0  16       94.38       64.67    101.38 o 
  -8   0  16      150.61      162.73     37.94 o 
  -7   0  16        4.14       10.99     19.36 o 
  -6   0  16     1078.96     1097.34     72.32 o 
  -5   0  16      574.62      685.98     85.14 o 
  -4   0  16        3.47        1.69     14.56 o 
  -3   0  16       33.24       25.95     17.40 o 
  -2   0  16      392.26      409.84     64.26 o 
  -1   0  16     2137.33     2107.00    135.31 o 
   0   0  16     1155.89     1158.70     71.30 o 
   1   0  16       19.86       22.77     14.57 o 
   2   0  16      255.07      228.49     32.98 o 
   3   0  16       78.06       50.73     28.38 o 
   4   0  16        1.73        8.43      9.12 o 
   5   0  16       10.50       24.05     16.47 o 
   6   0  16       13.61       13.47     12.84 o 
   7   0  16       20.22       14.22     27.29 o 
   8   0  16       15.46        6.00     11.62 o 
   9   0  16      126.14       87.73     95.11 o 
 -10   1  16       82.47       98.83    110.93 o 
  -9   1  16      227.10      241.31    154.73 o 
  -8   1  16       15.95       22.17     15.13 o 
  -7   1  16      155.48      201.54     29.98 o 
  -6   1  16      290.33      319.76     39.45 o 
  -5   1  16      475.16      525.76     52.76 o 
  -4   1  16      132.31      147.42     27.64 o 
  -3   1  16      829.85      852.46     52.44 o 
  -2   1  16      102.20      105.44     54.14 o 
  -1   1  16       26.56       23.56      5.00 o 
   0   1  16       65.08       64.32     19.75 o 
   1   1  16        6.62        8.42      7.23 o 
   2   1  16      310.81      301.95     23.06 o 
   3   1  16      189.44      217.90     25.03 o 
   4   1  16      188.05      141.34     25.19 o 
   5   1  16      206.74      226.59     22.07 o 
   6   1  16       26.64       20.29     11.93 o 
   7   1  16      106.83       91.88     49.08 o 
   8   1  16       83.77       77.60     57.52 o 
   9   1  16       68.12       36.86     27.12 o 
 -10   2  16       29.25       18.20     26.83 o 
  -9   2  16       21.77       16.74     18.95 o 
  -8   2  16      122.09      100.74     74.33 o 
  -7   2  16       17.94       18.95     16.84 o 
  -6   2  16        4.80        6.95     10.44 o 
  -5   2  16       82.93       73.26     28.59 o 
  -4   2  16       22.36       18.47     11.94 o 
  -3   2  16      448.69      464.11     44.85 o 
  -2   2  16      394.21      370.12     25.90 o 
  -1   2  16       51.78       48.81      7.39 o 
   0   2  16        2.26        4.35      5.09 o 
   1   2  16      172.13      176.66     17.84 o 
   2   2  16      154.91      184.51     19.25 o 
   3   2  16        6.21       12.30      6.97 o 
   4   2  16      270.81      252.14     26.46 o 
   5   2  16       70.11       77.25     20.25 o 
   6   2  16        1.74        5.48      8.01 o 
   7   2  16       19.63       12.16     12.38 o 
   8   2  16       55.43       20.60     15.75 o 
   9   2  16        0.04        3.75      8.66 o 
 -10   3  16       42.87       35.76     29.69 o 
  -9   3  16       12.12       12.31     13.65 o 
  -8   3  16        7.33        9.18     16.95 o 
  -7   3  16        6.89        9.59     13.00 o 
  -6   3  16       45.19       39.16     21.70 o 
  -5   3  16      475.33      490.50     36.03 o 
  -4   3  16        0.84        2.83     12.09 o 
  -3   3  16      158.16      168.96     46.89 o 
  -2   3  16      236.57      259.69     28.33 o 
  -1   3  16      141.89      131.06     14.23 o 
   0   3  16       32.10       34.43     14.17 o 
   1   3  16      227.11      143.92     49.95 o 
   2   3  16       16.44       15.39      7.81 o 
   3   3  16       34.81       34.09     14.64 o 
   4   3  16       60.99       60.04     27.76 o 
   5   3  16      160.49      157.63     63.35 o 
   6   3  16      151.80      156.77     67.23 o 
   7   3  16       29.78       28.90     20.78 o 
   8   3  16      151.31      153.63     43.75 o 
  -9   4  16       37.96       15.02     21.62 o 
  -8   4  16       20.61        6.80     14.82 o 
  -7   4  16       15.28        5.94     11.82 o 
  -6   4  16       79.37       63.77     34.43 o 
  -5   4  16      325.53      294.78     33.40 o 
  -4   4  16      342.10      366.24     38.42 o 
  -3   4  16        9.65       22.98     12.15 o 
  -2   4  16      176.76      169.78     22.44 o 
  -1   4  16      480.54      497.16     37.30 o 
   0   4  16      392.77      380.52     30.58 o 
   1   4  16      287.06      271.72     30.72 o 
   2   4  16      232.02      242.67     41.45 o 
   3   4  16        1.44        4.65      8.24 o 
   4   4  16      114.65       36.18     31.32 o 
   5   4  16      210.89      195.39     35.08 o 
   6   4  16      178.51      176.11     39.68 o 
   7   4  16       14.98        8.10     11.30 o 
   8   4  16       26.41       22.48     21.06 o 
  -9   5  16       25.63       29.89     25.19 o 
  -8   5  16      109.60      124.73     40.46 o 
  -7   5  16       11.51       19.52     19.13 o 
  -6   5  16      118.18      122.89     66.89 o 
  -5   5  16      304.45      360.64     33.56 o 
  -4   5  16       34.69       42.74     26.49 o 
  -3   5  16       33.74       18.64     16.34 o 
  -2   5  16       90.23       68.57     34.83 o 
  -1   5  16        9.71        6.76      7.06 o 
   0   5  16      619.45      618.08     51.76 o 
   1   5  16       25.68       31.29     15.55 o 
   2   5  16        0.50        6.38     10.65 o 
   3   5  16       80.31       39.41     19.84 o 
   4   5  16       36.73       31.64     21.59 o 
   5   5  16      317.05      317.32     36.46 o 
   6   5  16       29.66       33.25     26.18 o 
   7   5  16      200.32      127.51     48.02 o 
  -8   6  16       17.99       20.91     30.67 o 
  -7   6  16       22.57       21.73     18.41 o 
  -6   6  16       69.93       61.80     44.83 o 
  -5   6  16       16.36       15.81     11.56 o 
  -4   6  16       51.91       49.84     28.84 o 
  -3   6  16      231.51      253.11     55.68 o 
  -2   6  16      501.30      547.03     68.84 o 
  -1   6  16       47.10       47.55     29.70 o 
   0   6  16       43.04       29.45     17.67 o 
   1   6  16        0.05        7.21     12.36 o 
   2   6  16      121.15      124.99     60.86 o 
   3   6  16       18.88       21.07     15.78 o 
   4   6  16      150.63      120.10     67.67 o 
   5   6  16       50.09       56.21     39.46 o 
   6   6  16       63.16       28.08     17.95 o 
   7   6  16        0.08        3.88      9.96 o 
  -7   7  16       10.01        7.35     14.08 o 
  -6   7  16        7.98        6.99     18.52 o 
  -5   7  16        2.40        4.50     14.61 o 
  -4   7  16      116.16       85.81     53.63 o 
  -3   7  16      105.74      105.40     68.66 o 
  -2   7  16      112.60       92.95     45.12 o 
  -1   7  16        3.72        2.06     10.45 o 
   0   7  16      104.57      108.66     62.64 o 
   1   7  16      154.57      140.31     29.84 o 
   2   7  16        0.18        1.66      9.61 o 
   3   7  16        5.29       11.93     14.92 o 
   4   7  16      169.64      129.46     88.46 o 
   5   7  16       63.45       50.19     31.98 o 
   6   7  16        1.84        6.49     10.54 o 
  -6   8  16       22.44       21.05     44.40 o 
  -5   8  16        3.33        6.78     13.37 o 
  -4   8  16       35.10       28.87     28.76 o 
  -3   8  16      549.16      611.55     54.97 o 
  -2   8  16       16.50       12.79     14.77 o 
  -1   8  16       13.30       13.44     17.92 o 
   0   8  16      212.83      206.06     51.06 o 
   1   8  16      102.52       85.97     47.06 o 
   2   8  16       28.01       29.56     26.61 o 
   3   8  16       48.97       26.93     20.17 o 
   4   8  16       94.00       66.75     54.52 o 
   5   8  16        8.58        8.88     10.55 o 
  -4   9  16       17.89       28.94     30.78 o 
  -3   9  16       26.61       11.23     24.98 o 
  -2   9  16        7.42       15.70     15.59 o 
  -1   9  16        1.34        2.82     15.95 o 
   0   9  16       76.28       29.73     39.52 o 
   1   9  16       39.32       54.62     34.21 o 
   2   9  16       19.77       13.35     13.03 o 
   3   9  16       45.15       43.20     39.20 o 
 -10   1  17       47.03       57.68     51.52 o 
  -9   1  17       32.07       46.31     34.40 o 
  -8   1  17       52.10       54.84     37.14 o 
  -7   1  17      376.87      405.93     37.04 o 
  -6   1  17        4.15        8.07     15.86 o 
  -5   1  17      421.25      461.45     40.22 o 
  -4   1  17       23.33       24.67     14.99 o 
  -3   1  17        0.88        3.62     11.81 o 
  -2   1  17      169.40      165.83     32.20 o 
  -1   1  17        5.68        5.49      4.81 o 
   0   1  17       34.26       21.39     10.54 o 
   1   1  17       38.22       19.40     10.06 o 
   2   1  17        3.79        7.85      6.32 o 
   3   1  17      329.95      320.48     29.90 o 
   4   1  17        6.34        6.11      6.38 o 
   5   1  17       15.39       10.89     10.26 o 
   6   1  17        0.00        2.06      5.21 o 
   7   1  17       84.03       71.59     51.38 o 
   8   1  17       16.18        9.46     10.95 o 
  -9   2  17        5.74        8.76     18.45 o 
  -8   2  17       11.17        9.47     15.30 o 
  -7   2  17       90.61       99.26     61.14 o 
  -6   2  17       80.90       88.24     40.07 o 
  -5   2  17      113.92       41.12     41.82 o 
  -4   2  17       17.36       20.86     12.30 o 
  -3   2  17      160.88      160.57     34.49 o 
  -2   2  17       21.68       23.25     14.98 o 
  -1   2  17       70.18       60.96     25.43 o 
   0   2  17       36.03       34.32     16.48 o 
   1   2  17       83.28       85.37     22.67 o 
   2   2  17      583.05      548.64     39.62 o 
   3   2  17      594.46      566.68     40.91 o 
   4   2  17        0.05        3.57      7.88 o 
   5   2  17       49.57       44.96     23.13 o 
   6   2  17       33.54       23.46     12.65 o 
   7   2  17      121.34      108.78     57.70 o 
   8   2  17       65.97       59.35     43.35 o 
  -9   3  17        0.04        5.54     11.74 o 
  -8   3  17        6.93       11.74     14.85 o 
  -7   3  17       17.71       15.34     13.91 o 
  -6   3  17      186.80      190.17     33.61 o 
  -5   3  17      197.92      196.16     39.22 o 
  -4   3  17      343.38      345.04     42.24 o 
  -3   3  17        0.20        5.33      9.76 o 
  -2   3  17       11.21       21.66     13.13 o 
  -1   3  17       11.30        7.50      7.02 o 
   0   3  17       73.42       87.81     14.02 o 
   1   3  17      902.27      915.39     56.03 o 
   2   3  17      263.43      245.58     20.71 o 
   3   3  17       11.59       23.13     12.46 o 
   4   3  17       25.81       10.77     10.35 o 
   5   3  17       42.74       36.92     26.71 o 
   6   3  17       70.44       41.36     29.72 o 
   7   3  17       73.68       52.86     36.49 o 
   8   3  17        1.95        4.10     10.62 o 
  -9   4  17        3.95       10.40     19.85 o 
  -8   4  17       18.38       19.11     23.62 o 
  -7   4  17       25.08       14.24     17.05 o 
  -6   4  17        1.12        7.98      9.70 o 
  -5   4  17        5.82       10.77     12.89 o 
  -4   4  17      429.03      484.37     36.06 o 
  -3   4  17      160.88      201.18     30.80 o 
  -2   4  17      855.10      862.26     63.90 o 
  -1   4  17      139.00      146.38     42.09 o 
   0   4  17      203.80      207.28     32.96 o 
   1   4  17      404.41      399.24     35.77 o 
   2   4  17        7.33        6.25      8.33 o 
   3   4  17        0.01        3.72      7.60 o 
   4   4  17      192.53      171.01     39.24 o 
   5   4  17       21.75       15.57     12.42 o 
   6   4  17       84.82       87.99     45.37 o 
   7   4  17       57.41       57.83     24.63 o 
  -8   5  17        6.31        5.57     15.08 o 
  -7   5  17       23.38       23.16     21.70 o 
  -6   5  17        0.37        4.05      8.21 o 
  -5   5  17        0.55        5.63      8.28 o 
  -4   5  17      301.78      334.30     31.43 o 
  -3   5  17        8.93       13.79     11.27 o 
  -2   5  17        4.52        4.99      7.76 o 
  -1   5  17      607.70      567.49     50.63 o 
   0   5  17      297.79      316.46     41.48 o 
   1   5  17       25.43       22.81     15.89 o 
   2   5  17       54.79       70.94     35.50 o 
   3   5  17      218.44       78.23     54.88 o 
   4   5  17       32.01       23.55     16.71 o 
   5   5  17       43.73       24.05     14.39 o 
   6   5  17       24.62       35.30     23.63 o 
   7   5  17       79.73       89.42     55.18 o 
  -7   6  17       48.00       37.16     45.36 o 
  -6   6  17      141.16      136.58     34.47 o 
  -5   6  17       23.57       15.24     12.95 o 
  -4   6  17       64.02       74.41     62.67 o 
  -3   6  17       42.18       58.63     33.68 o 
  -2   6  17      203.71      222.55    105.26 o 
  -1   6  17      674.15      752.93     55.48 o 
   0   6  17      142.53      140.59     76.88 o 
   1   6  17       24.76       29.10     18.40 o 
   2   6  17       23.22       16.72     14.74 o 
   3   6  17       37.40       25.52     17.13 o 
   4   6  17       76.80       65.01     41.24 o 
   5   6  17      310.00      366.80     34.00 o 
   6   6  17       14.50       10.04      8.87 o 
  -6   7  17       47.35       55.86     57.39 o 
  -5   7  17       33.31       34.31     32.54 o 
  -4   7  17        4.29       10.28     11.94 o 
  -3   7  17      235.75      268.78     44.13 o 
  -2   7  17       18.13       15.14     15.17 o 
  -1   7  17        0.66        9.28     13.69 o 
   0   7  17      162.78      188.94    113.14 o 
   1   7  17      590.53      661.13     53.93 o 
   2   7  17      166.51      180.40     41.94 o 
   3   7  17      361.64      171.29    119.97 o 
   4   7  17      109.22      110.23     68.69 o 
   5   7  17       46.89       26.05     16.37 o 
  -5   8  17      333.97      382.86     55.67 o 
  -4   8  17      258.11      309.42     49.64 o 
  -3   8  17       13.84        9.76     11.64 o 
  -2   8  17       76.81       31.37     31.54 o 
  -1   8  17      109.86       83.86     80.12 o 
   0   8  17       48.21       45.38     33.11 o 
   1   8  17        0.14       11.14     15.01 o 
   2   8  17       59.73       48.57     43.09 o 
   3   8  17       13.80       11.78     12.37 o 
   4   8  17       53.74       39.24     32.71 o 
  -3   9  17        1.57        5.19     12.56 o 
  -2   9  17       58.43       44.83     44.67 o 
  -1   9  17       17.01       11.66     19.73 o 
   0   9  17        0.08        1.58     15.51 o 
   1   9  17       25.28       29.94     44.69 o 
  -9   0  18        1.15       -5.34     38.10 o 
  -8   0  18      333.44      404.09     47.27 o 
  -7   0  18      226.43      223.32     48.77 o 
  -6   0  18       93.01      109.46     72.33 o 
  -5   0  18       26.10       16.61     22.47 o 
  -4   0  18        8.34       11.11     20.73 o 
  -3   0  18       67.28       55.21     31.76 o 
  -2   0  18      525.27      524.87     71.56 o 
  -1   0  18       93.26      104.65     78.07 o 
   0   0  18        8.07        4.20      5.39 o 
   1   0  18      291.78      255.81     30.35 o 
   2   0  18      468.61      493.81     46.93 o 
   3   0  18      174.69      193.12     29.77 o 
   4   0  18      262.35      285.69     31.05 o 
   5   0  18       16.29       24.58     19.56 o 
   6   0  18      410.64      508.89     43.02 o 
   7   0  18       99.94       93.88     93.66 o 
   8   0  18        7.83        8.52     13.73 o 
  -9   1  18        6.19       10.23     19.32 o 
  -8   1  18        3.61        9.37     16.84 o 
  -7   1  18        2.71        5.04     14.19 o 
  -6   1  18       28.10       20.92     17.93 o 
  -5   1  18      376.28      432.33     37.26 o 
  -4   1  18        0.51        4.90      9.10 o 
  -3   1  18      187.30      229.36     43.98 o 
  -2   1  18      223.47      266.57     28.02 o 
  -1   1  18      104.68      113.46     34.59 o 
   0   1  18      149.56      155.53     17.70 o 
   1   1  18      155.49      174.05     16.99 o 
   2   1  18      244.79      254.56     20.81 o 
   3   1  18      146.94      136.52     29.27 o 
   4   1  18      348.44      340.72     24.90 o 
   5   1  18        3.73        7.97      7.08 o 
   6   1  18        6.21        9.32     10.19 o 
   7   1  18       55.15       24.34     21.30 o 
   8   1  18       79.67       52.25     48.84 o 
  -9   2  18      134.02      124.95    131.07 o 
  -8   2  18       83.06       29.92     35.37 o 
  -7   2  18       91.06       96.90     59.16 o 
  -6   2  18      428.62      503.55     38.41 o 
  -5   2  18        0.23        4.14     12.33 o 
  -4   2  18      340.61      375.11     36.68 o 
  -3   2  18        0.57        9.66     12.48 o 
  -2   2  18        0.29        3.93      6.14 o 
  -1   2  18        4.51        6.74      9.14 o 
   0   2  18       66.56       57.19     26.73 o 
   1   2  18        1.26        5.91      5.76 o 
   2   2  18       16.78       25.52     13.53 o 
   3   2  18        2.80        7.65      5.98 o 
   4   2  18     1035.26     1069.98     53.89 o 
   5   2  18      438.50      447.98     36.82 o 
   6   2  18       23.46       21.53     14.64 o 
   7   2  18      132.00      136.99     36.43 o 
  -9   3  18        3.89        5.16     18.84 o 
  -8   3  18        8.42        8.62      9.83 o 
  -7   3  18       37.68       28.88     19.29 o 
  -6   3  18      333.35      354.99     33.80 o 
  -5   3  18      276.14      332.84     35.01 o 
  -4   3  18      222.28      264.05     41.10 o 
  -3   3  18      583.50      639.75     40.65 o 
  -2   3  18       70.36       85.83     46.58 o 
  -1   3  18      132.90      141.79     28.50 o 
   0   3  18      202.21      209.77     42.36 o 
   1   3  18      257.92      245.51     20.76 o 
   2   3  18       28.80       39.70     21.24 o 
   3   3  18       70.44       78.71     30.36 o 
   4   3  18        0.75        5.44      7.18 o 
   5   3  18      161.45       99.74     56.19 o 
   6   3  18        5.77        8.89      9.16 o 
   7   3  18       16.03       11.74     10.12 o 
  -8   4  18        0.36        9.59     15.45 o 
  -7   4  18      111.93      113.31     82.69 o 
  -6   4  18       65.00       35.15     27.87 o 
  -5   4  18      194.91      164.66     43.56 o 
  -4   4  18        1.97        8.97     12.97 o 
  -3   4  18      104.37       93.86     41.32 o 
  -2   4  18      155.30      141.92     29.25 o 
  -1   4  18      284.44      248.05     24.53 o 
   0   4  18       99.24       74.90     37.37 o 
   1   4  18        9.62        8.68     10.81 o 
   2   4  18       72.65       55.48     31.37 o 
   3   4  18       19.10       23.23     12.84 o 
   4   4  18       34.39       26.01     15.11 o 
   5   4  18        4.27        9.31     12.39 o 
   6   4  18       49.63       48.02     33.58 o 
   7   4  18        8.62        6.70      9.41 o 
  -8   5  18        0.84        3.90     11.33 o 
  -7   5  18        0.00        6.94     14.15 o 
  -6   5  18        9.86       11.19     11.39 o 
  -5   5  18        7.18       12.99     14.03 o 
  -4   5  18       32.15       11.97     13.94 o 
  -3   5  18       48.13       49.16     33.50 o 
  -2   5  18      124.55       47.85     36.38 o 
  -1   5  18      143.45      143.97     87.28 o 
   0   5  18       59.89       61.50     35.46 o 
   1   5  18       26.85       20.15     16.35 o 
   2   5  18        4.08        8.97      7.97 o 
   3   5  18       15.28       12.54     10.51 o 
   4   5  18        4.73        8.29     10.44 o 
   5   5  18       40.66       29.56     16.21 o 
   6   5  18        1.83        4.34      6.89 o 
  -7   6  18        0.90        3.82     12.20 o 
  -6   6  18       12.56       13.66     15.23 o 
  -5   6  18       61.17       63.52     47.19 o 
  -4   6  18       24.59       27.45     20.88 o 
  -3   6  18        0.11        5.01     14.03 o 
  -2   6  18      110.63      105.02     71.97 o 
  -1   6  18       29.62       28.30     19.80 o 
   0   6  18        4.30        5.17     12.00 o 
   1   6  18       86.37       91.24     54.07 o 
   2   6  18        3.74       11.12     13.02 o 
   3   6  18        7.40       10.24     11.67 o 
   4   6  18       45.77       40.42     22.60 o 
   5   6  18        4.26        5.21      9.19 o 
  -6   7  18       30.69       12.89     28.89 o 
  -5   7  18       14.14       13.12     16.84 o 
  -4   7  18       62.19       63.79     45.07 o 
  -3   7  18       56.59       64.38     54.66 o 
  -2   7  18        8.46        7.24     11.34 o 
  -1   7  18       32.23       20.32     18.60 o 
   0   7  18       73.39       32.68     26.88 o 
   1   7  18       32.23       25.63     27.37 o 
   2   7  18       25.62       28.62     22.63 o 
   3   7  18      111.51       99.23     64.09 o 
   4   7  18       16.06        7.92      9.15 o 
  -4   8  18       41.99       33.75     29.45 o 
  -3   8  18        8.84        5.35     15.73 o 
  -2   8  18       93.12       72.28     56.56 o 
  -1   8  18        6.32        3.65     18.07 o 
   0   8  18       11.83        7.83     16.79 o 
   1   8  18        0.00        2.40     13.17 o 
   2   8  18       99.05       82.81     53.02 o 
   3   8  18        0.30        3.12     16.77 o 
  -8   1  19      321.94      310.32     45.86 o 
  -7   1  19       18.00       18.18     15.14 o 
  -6   1  19        8.24        9.52     11.39 o 
  -5   1  19       42.43       53.20     34.10 o 
  -4   1  19       27.05       26.20     21.83 o 
  -3   1  19       95.88       46.22     22.59 o 
  -2   1  19       17.96       19.43     12.37 o 
  -1   1  19       19.39       10.79     11.62 o 
   0   1  19      111.85       89.14     23.69 o 
   1   1  19        0.71        2.74      5.77 o 
   2   1  19        2.31        4.14      5.12 o 
   3   1  19      121.22       77.93     36.59 o 
   4   1  19        6.60        3.44      5.10 o 
   5   1  19        0.62        5.62      8.88 o 
   6   1  19       38.88       44.62     21.99 o 
   7   1  19        0.06        3.22     10.12 o 
  -8   2  19        2.56        6.59     17.65 o 
  -7   2  19       54.23       58.82     33.85 o 
  -6   2  19       57.29       37.15     32.06 o 
  -5   2  19        0.68        5.29     12.54 o 
  -4   2  19      222.83      230.67     49.30 o 
  -3   2  19       11.50        7.24      8.76 o 
  -2   2  19        0.14        5.31      9.10 o 
  -1   2  19       43.62       22.12     18.18 o 
   0   2  19      122.40      114.43     25.76 o 
   1   2  19        0.77        2.83      5.73 o 
   2   2  19       21.13       16.10     10.53 o 
   3   2  19      163.39      155.86     38.94 o 
   4   2  19      596.00      566.90     37.29 o 
   5   2  19      306.01      307.20     29.33 o 
   6   2  19       19.62        8.61     10.22 o 
   7   2  19        4.19        4.78      8.32 o 
  -8   3  19       77.87       23.90     23.48 o 
  -7   3  19       39.87       27.38     20.45 o 
  -6   3  19       60.66       51.07     39.28 o 
  -5   3  19      543.75      568.82     42.60 o 
  -4   3  19      171.84       75.93     61.08 o 
  -3   3  19       14.38        9.65     11.95 o 
  -2   3  19       82.22       46.55     25.96 o 
  -1   3  19      274.12      221.27     28.31 o 
   0   3  19       90.27       77.08     31.44 o 
   1   3  19       13.41        8.37     11.05 o 
   2   3  19        2.25        7.18     11.65 o 
   3   3  19       17.57       12.20     11.10 o 
   4   3  19        2.74        3.18      5.98 o 
   5   3  19      213.46      110.70     33.29 o 
   6   3  19      148.68      135.34     31.41 o 
  -7   4  19       39.93       29.99     29.52 o 
  -6   4  19       50.12       45.86     34.62 o 
  -5   4  19        1.07        6.13     12.53 o 
  -4   4  19      151.38      150.72     68.01 o 
  -3   4  19      227.04      228.72     29.85 o 
  -2   4  19      165.00      169.97     33.14 o 
  -1   4  19       90.37      102.65     43.30 o 
   0   4  19       32.75       36.64     20.13 o 
   1   4  19      118.65      125.89     68.32 o 
   2   4  19        7.85       14.77     13.67 o 
   3   4  19       21.70       24.16     14.96 o 
   4   4  19       13.18       12.20     10.04 o 
   5   4  19       12.86       12.53     12.22 o 
   6   4  19        0.05        5.27      9.21 o 
  -7   5  19      112.13       78.06     86.40 o 
  -6   5  19      165.18      196.97     41.97 o 
  -5   5  19      115.13       43.95     40.08 o 
  -4   5  19       42.41       35.04     22.90 o 
  -3   5  19      664.99      679.63     59.43 o 
  -2   5  19       46.55       63.64     46.94 o 
  -1   5  19       26.64       14.80     17.22 o 
   0   5  19       99.09       42.93     35.75 o 
   1   5  19        1.93        1.84     12.17 o 
   2   5  19       57.14       55.48     32.00 o 
   3   5  19       33.13       24.32     19.94 o 
   4   5  19        0.02        5.59      8.53 o 
   5   5  19      103.95       70.71     58.90 o 
  -6   6  19        0.03        3.85     23.69 o 
  -5   6  19        1.08        1.71     11.62 o 
  -4   6  19        0.54        7.52     16.92 o 
  -3   6  19       19.50       11.96     15.56 o 
  -2   6  19      103.16      110.42     71.12 o 
  -1   6  19       52.57       76.85     44.68 o 
   0   6  19       35.58       38.72     21.90 o 
   1   6  19       20.40       26.64     19.95 o 
   2   6  19      274.27      318.47     51.52 o 
   3   6  19       72.07       72.17     57.84 o 
   4   6  19        6.35        2.19     13.78 o 
  -5   7  19      199.79      219.19     58.87 o 
  -4   7  19       18.71       19.23     17.49 o 
  -3   7  19       28.35       22.43     18.16 o 
  -2   7  19       98.24      102.91     81.76 o 
  -1   7  19       13.32        9.73     14.49 o 
   0   7  19        0.86        7.41     14.40 o 
   1   7  19        9.06       11.27     15.34 o 
   2   7  19       29.58       35.26     22.96 o 
   3   7  19      106.30       71.68     45.90 o 
  -2   8  19      551.33      614.79     54.75 o 
  -1   8  19      128.00      148.85     58.25 o 
   0   8  19       64.44       63.65     62.89 o 
   1   8  19      178.72      160.88    121.36 o 
  -8   0  20       16.27       23.86     28.81 o 
  -7   0  20      152.21      162.50     49.59 o 
  -6   0  20      460.74      548.45     61.34 o 
  -5   0  20       64.43       64.23     47.39 o 
  -4   0  20      633.71      730.25     64.43 o 
  -3   0  20        4.34        3.55     11.78 o 
  -2   0  20       34.47       54.67     47.72 o 
  -1   0  20       74.11       71.16     65.25 o 
   0   0  20      309.52      317.71     39.17 o 
   1   0  20      209.83      182.00     42.71 o 
   2   0  20       22.39       17.55     19.91 o 
   3   0  20      109.21       96.93     47.92 o 
   4   0  20       28.69       29.34     28.84 o 
   5   0  20       40.63       13.04     16.63 o 
   6   0  20        7.67        5.90     15.08 o 
  -8   1  20       77.80       81.63     71.09 o 
  -7   1  20        7.80        7.41     11.62 o 
  -6   1  20        7.58       16.88     16.66 o 
  -5   1  20      199.57      199.63     56.10 o 
  -4   1  20      129.32      108.48     49.96 o 
  -3   1  20        6.59        9.78     15.47 o 
  -2   1  20       74.01       36.82     28.87 o 
  -1   1  20        4.40        9.52      9.83 o 
   0   1  20      192.54      225.15     27.34 o 
   1   1  20      123.69      126.34     27.07 o 
   2   1  20      246.92      298.80     29.93 o 
   3   1  20      440.45      441.92     30.61 o 
   4   1  20      136.81      131.46     46.97 o 
   5   1  20       12.16       20.59     15.79 o 
   6   1  20       21.34       12.12      8.36 o 
  -8   2  20       31.91       21.95     26.52 o 
  -7   2  20        0.15        4.05      9.90 o 
  -6   2  20        0.05        6.21     13.45 o 
  -5   2  20       23.32       11.75     12.08 o 
  -4   2  20       81.55       98.20     61.14 o 
  -3   2  20      112.88      110.33     54.15 o 
  -2   2  20      178.31      146.17     82.04 o 
  -1   2  20      374.03      385.87     34.64 o 
   0   2  20       33.29       36.49     25.81 o 
   1   2  20        1.61        0.81      7.56 o 
   2   2  20       24.23       24.30     13.42 o 
   3   2  20       29.61       30.65     16.68 o 
   4   2  20      495.15      508.40     34.60 o 
   5   2  20        0.46        1.72      8.81 o 
   6   2  20       31.45       17.90     11.82 o 
  -7   3  20       57.57       59.53     60.97 o 
  -6   3  20        0.04        5.61     12.48 o 
  -5   3  20       82.90       83.44     49.26 o 
  -4   3  20        8.73        6.23     10.97 o 
  -3   3  20       39.88       28.04     19.62 o 
  -2   3  20       20.72       18.97     14.65 o 
  -1   3  20       82.76       68.02     36.57 o 
   0   3  20       47.19       42.67     24.99 o 
   1   3  20       72.53       76.20     55.04 o 
   2   3  20        1.64        3.19     10.09 o 
   3   3  20       18.71       10.68      9.43 o 
   4   3  20        0.06        4.37      6.46 o 
   5   3  20        6.74        3.12      8.45 o 
   6   3  20      260.42      277.53     37.53 o 
  -7   4  20       10.34        9.36     14.92 o 
  -6   4  20        4.07        8.16     12.03 o 
  -5   4  20       14.40        6.39     13.38 o 
  -4   4  20      108.92      119.84     35.94 o 
  -3   4  20      201.88      206.86    111.04 o 
  -2   4  20      144.78       40.28     65.77 o 
  -1   4  20       53.51       54.50     35.81 o 
   0   4  20      131.43      135.06     89.96 o 
   1   4  20       33.91       30.13     19.84 o 
   2   4  20        1.85        7.14      9.95 o 
   3   4  20       16.94       25.23     16.46 o 
   4   4  20        0.23        4.85     12.95 o 
   5   4  20        3.70       10.81     11.73 o 
  -6   5  20        4.45       10.62     13.79 o 
  -5   5  20       71.86       61.93     57.63 o 
  -4   5  20      195.52      178.45    119.24 o 
  -3   5  20        0.63        4.72     12.43 o 
  -2   5  20        0.02        4.80     14.20 o 
  -1   5  20       41.99       38.76     24.75 o 
   0   5  20      222.50      224.63     34.22 o 
   1   5  20       97.65       76.02     66.75 o 
   2   5  20       31.27       33.93     30.57 o 
   3   5  20      237.31      238.29     43.11 o 
   4   5  20       10.12        8.95     12.69 o 
  -5   6  20       22.15       16.48     22.65 o 
  -4   6  20      144.73      124.50     90.34 o 
  -3   6  20        6.30        2.44     14.17 o 
  -2   6  20       35.07       22.43     24.34 o 
  -1   6  20      162.17      145.72     87.93 o 
   0   6  20       64.78       52.43     40.15 o 
   1   6  20       32.73        8.18     19.46 o 
   2   6  20       24.54       14.48     24.22 o 
   3   6  20       30.64       19.71     17.11 o 
  -3   7  20        8.78       10.00     15.93 o 
  -2   7  20       32.53       25.02     28.37 o 
  -1   7  20        8.42       12.43     14.27 o 
   0   7  20        4.22       10.03     13.13 o 
   1   7  20        0.05        6.76     12.12 o 
  -7   1  21        8.94        8.39     16.87 o 
  -6   1  21       72.45       67.07     48.97 o 
  -5   1  21        0.19        7.92     13.71 o 
  -4   1  21       55.12       27.74     21.89 o 
  -3   1  21       39.57       30.77     23.47 o 
  -2   1  21        4.88        9.91     11.05 o 
  -1   1  21      120.87       50.86     21.91 o 
   0   1  21       71.28       79.56     38.38 o 
   1   1  21      224.41      236.39     28.61 o 
   2   1  21       64.65       35.85     22.35 o 
   3   1  21       10.07       10.61      8.81 o 
   4   1  21       22.38       14.39     13.78 o 
   5   1  21       49.41       34.66     26.88 o 
  -7   2  21      142.10      138.95     45.59 o 
  -6   2  21      113.44       92.72     62.01 o 
  -5   2  21        0.95        6.04      9.41 o 
  -4   2  21        0.24        6.13     12.57 o 
  -3   2  21       20.56       21.40     16.69 o 
  -2   2  21        1.40        2.86      6.76 o 
  -1   2  21       32.08       20.56     18.63 o 
   0   2  21       54.67       43.35     31.31 o 
   1   2  21        3.34        6.04      9.12 o 
   2   2  21        7.55        1.22     18.03 o 
   3   2  21      310.90      290.00     53.39 o 
   4   2  21       50.84       33.67     22.42 o 
   5   2  21        3.83        6.03      9.54 o 
  -6   3  21       47.62       25.90     18.80 o 
  -5   3  21      306.30      320.94     36.80 o 
  -4   3  21       70.40       56.49     36.02 o 
  -3   3  21       11.05        5.62      7.54 o 
  -2   3  21       25.26        7.87     16.39 o 
  -1   3  21      156.85      184.53     47.40 o 
   0   3  21       35.49       54.72     40.12 o 
   1   3  21        0.02        4.71     10.48 o 
   2   3  21      147.74      113.14     77.02 o 
   3   3  21       68.04       76.67     61.52 o 
   4   3  21       12.57        4.07     11.00 o 
   5   3  21      120.07       75.19     66.13 o 
  -6   4  21       60.23       20.25     15.44 o 
  -5   4  21        4.46        6.80      7.14 o 
  -4   4  21        8.99        4.46     11.05 o 
  -3   4  21       18.57       18.97     15.37 o 
  -2   4  21      116.74      106.96     74.34 o 
  -1   4  21       47.19       27.43     20.23 o 
   0   4  21       25.28       15.22     20.20 o 
   1   4  21       22.89       17.45     17.78 o 
   2   4  21       59.23       30.73     31.45 o 
   3   4  21      104.96      111.55     73.54 o 
   4   4  21      242.10      295.33     51.97 o 
  -5   5  21       13.07       19.57     11.39 o 
  -4   5  21       46.52       35.00     29.59 o 
  -3   5  21      314.73      330.95     45.81 o 
  -2   5  21       35.62       38.14     27.42 o 
  -1   5  21        0.65        6.90     12.12 o 
   0   5  21      107.88       83.63     66.93 o 
   1   5  21      235.99      316.64     46.33 o 
   2   5  21       50.60       55.77     46.46 o 
   3   5  21        5.00        8.38     13.35 o 
  -3   6  21        5.69        3.87     11.67 o 
  -2   6  21        0.02        2.35     14.32 o 
  -1   6  21       83.73       70.18     77.71 o 
   0   6  21        1.64        8.13     12.20 o 
   1   6  21      196.17      203.32     42.52 o 
   2   6  21       21.04       11.57     13.31 o 
  -6   0  22        0.02        4.40     18.12 o 
  -5   0  22       18.39       29.71     26.28 o 
  -4   0  22      101.11       67.12     88.73 o 
  -3   0  22        0.30       13.74     12.10 o 
  -2   0  22       75.46       47.67     53.01 o 
  -1   0  22      547.40      550.42     54.79 o 
   0   0  22      173.85      173.68     40.43 o 
   1   0  22        0.08        6.65     14.60 o 
   2   0  22        2.34        1.18     11.16 o 
   3   0  22       68.51       84.84    147.20 o 
   4   0  22        9.81       11.34     24.45 o 
  -6   1  22      104.51       85.70     64.34 o 
  -5   1  22      207.89      263.19     36.68 o 
  -4   1  22      121.01      131.16     45.14 o 
  -3   1  22       74.18       77.69     50.93 o 
  -2   1  22      146.63      142.98     37.51 o 
  -1   1  22       17.18       21.96     17.83 o 
   0   1  22        1.43        3.13      7.50 o 
   1   1  22        1.95        6.40     11.15 o 
   2   1  22        7.38       13.08     16.95 o 
   3   1  22       63.81       57.86     39.38 o 
   4   1  22       27.98       34.48     26.41 o 
  -6   2  22       39.70       37.51     33.42 o 
  -5   2  22        0.48        6.26     10.39 o 
  -4   2  22       74.34       59.78     54.69 o 
  -3   2  22        9.13        4.48     10.03 o 
  -2   2  22      109.41      108.28     27.91 o 
  -1   2  22        7.70        9.76      8.90 o 
   0   2  22       18.29       25.59     29.58 o 
   1   2  22      138.36      156.84     86.87 o 
   2   2  22      155.48      158.82    113.97 o 
   3   2  22       71.10       61.40     53.10 o 
   4   2  22       74.85       77.25     70.44 o 
  -5   3  22      146.83      146.29     47.09 o 
  -4   3  22      117.99      122.13     36.20 o 
  -3   3  22        0.55        8.39     13.20 o 
  -2   3  22      117.06      110.90     84.34 o 
  -1   3  22       25.98       30.77     30.42 o 
   0   3  22        0.25        8.40     16.80 o 
   1   3  22       32.55       32.33     29.02 o 
   2   3  22        3.62        8.81     13.47 o 
   3   3  22       75.40       72.50     46.43 o 
   4   3  22      101.08       70.35     69.63 o 
  -4   4  22      161.43      125.73     84.68 o 
  -3   4  22       65.99       49.95     44.21 o 
  -2   4  22       40.36       30.49     27.37 o 
  -1   4  22       41.19       80.71     63.81 o 
   0   4  22        0.02        6.77     13.20 o 
   1   4  22       11.27       10.86     14.72 o 
   2   4  22       82.31       74.16     51.67 o 
   3   4  22       65.93       67.05     64.07 o 
  -3   5  22        0.85        3.29      9.93 o 
  -2   5  22       23.87       26.67     21.88 o 
  -1   5  22      223.46      238.23     51.28 o 
   0   5  22        0.52        5.82      8.22 o 
   1   5  22        1.38        6.02      8.99 o 
  -5   1  23       67.25       55.92     45.04 o 
  -4   1  23       61.18       46.97     45.12 o 
  -3   1  23       17.93       18.22     21.48 o 
  -2   1  23        7.78       11.34     11.83 o 
  -1   1  23        0.04        3.41      8.86 o 
   0   1  23        1.64        3.66      8.57 o 
   1   1  23        1.39       10.95     14.46 o 
   2   1  23        2.53        7.14      7.58 o 
   3   1  23       19.07       15.65     15.10 o 
  -4   2  23        0.91        5.21      9.34 o 
  -3   2  23        6.96        6.38     11.68 o 
  -2   2  23        0.17        7.16     16.37 o 
  -1   2  23       73.22       52.51     53.58 o 
   0   2  23        7.68       11.86     15.57 o 
   1   2  23       11.59        9.94     17.72 o 
   2   2  23       87.27       72.33     60.78 o 
   3   2  23       34.15       11.42     16.10 o 
  -4   3  23      332.84      324.36     37.38 o 
  -3   3  23      153.07      172.52     40.11 o 
  -2   3  23       57.62       40.83     49.20 o 
  -1   3  23      127.62      118.09     80.55 o 
   0   3  23        2.45        4.68      7.99 o 
   1   3  23       43.93       42.88     26.15 o 
   2   3  23      194.21      202.08     45.80 o 
  -2   4  23      157.93      114.45    118.58 o 
  -1   4  23      243.42      290.67     47.05 o 
   0   4  23       76.92       75.39     71.20 o 
   1   4  23       57.44       35.73     35.06 o 
  -3   0  24      126.52      109.28     40.20 o 
  -2   0  24       41.09       27.31     37.93 o 
  -1   0  24       33.82       25.57     39.27 o 
   0   0  24        1.24        3.77     10.52 o 
   1   0  24        0.05        3.30     20.89 o 
  -3   1  24       17.37       19.80     19.92 o 
  -2   1  24       62.42       47.29     41.60 o 
  -1   1  24        3.60       14.98     16.20 o 
   0   1  24       85.83       68.72     71.20 o 
   1   1  24      181.34      179.34     41.88 o 
  -2   2  24        3.21        7.79     14.39 o 
  -1   2  24        1.47        3.57     10.59 o 
   0   2  24       24.33       10.71     12.71 o 
                                                 
